# Supplementary material for: Revealing the genome of the microsporidian Vairimorpha bombi, a potential driver of bumble bee declines in North America
Source: G3 (Bethesda). 2024 Feb 9;14(4):jkae029. doi: 10.1093/g3journal/jkae029 (PMC10989860; doi:10.1093/g3journal/jkae029)
Supplement: jkae029_Supplementary_Data [file jkae029_supplementary_data.zip]

Archive with 6 entries (6 files):
- Supplemental_Material_Legends_G3-2024-404828.docx
- Table_S1_G3-2024-404828.xls
- Table_S2_G3-2024-404828.xlsx
- Table_S3_G3-2024-404828.xlsx
- Table_S4_G3-2024-404828.xlsx
- Table_S5_G3-2024-404828.xls
