# Supplementary material for: Revealing the genome of the microsporidian Vairimorpha bombi, a potential driver of bumble bee declines in North America
Source: G3 (Bethesda). 2024 Feb 9;14(4):jkae029. doi: 10.1093/g3journal/jkae029 (PMC10989860; doi:10.1093/g3journal/jkae029)
Supplement: jkae029_Supplementary_Data [file jkae029_supplementary_data.zip › Table_S1_G3-2024-404828.xls]

## Sheet: Sheet2
Genus	Species	Isolate	Data source	Genome length without Ns	N50	Nmax	No.contigs	Gene count	Gene length total (nt)	Non-coding total (nt)	Pubmed URL	NCBI accession ID
Amphiamblys	sp.	WSBS2006	MicrosporidiaDB	5610805	12035	85208	1727	3695	3585064	2025741	https://pubmed.ncbi.nlm.nih.gov/27694476/	PRJNA321520
Anncaliia	algerae	PRA339	MicrosporidiaDB	9877948	71704	746881	431	3661	2970106	6907842	https://pubmed.ncbi.nlm.nih.gov/25172905/	SAMN01907312
Cucumispora	dikerogammari	Dv6	MicrosporidiaDB	32397457	9513	81749	7783	4599	4019043	28378414		PRJNA513273
Dictyocoela	muelleri	Ou54	MicrosporidiaDB	41908660	6565	43406	11522	6442	5121026	36787634	https://pubmed.ncbi.nlm.nih.gov/33216144/	PRJNA513274
Dictyocoela	roeselum	Ou19	MicrosporidiaDB	2205630	2755	29451	1033	1201	1022024	1183606	https://pubmed.ncbi.nlm.nih.gov/33216144/	PRJNA515057
Edhazardia	aedis	USNM41457	MicrosporidiaDB	50748798	433670	1667150	1429	4262	5004304	45744494	https://pubmed.ncbi.nlm.nih.gov/31825473/	PRJNA65125
Encephalitozoon	cuniculi	GBM1	MicrosporidiaDB	2496714	220294	267509	11	2126	2147686	349028	https://pubmed.ncbi.nlm.nih.gov/11719806/	PRJNA13833
Encephalitozoon	hellem	ATCC50504	MicrosporidiaDB	2251784	200132	240865	12	2006	2007272	244512	https://pubmed.ncbi.nlm.nih.gov/22802648/	PRJNA53973
Encephalitozoon	intestinalis	ATCC50506	MicrosporidiaDB	2216798	204910	236244	11	2011	1987558	229240	https://pubmed.ncbi.nlm.nih.gov/20865802/	PRJNA42703
Encephalitozoon	romaleae	SJ-2008	MicrosporidiaDB	2187587	194799	231554	13	1883	1952858	234729	https://pubmed.ncbi.nlm.nih.gov/22802648/	PRJNA160949
Enterocytozoon	bieneusi	H348	MicrosporidiaDB	3859221	1983	204096	1733	3806	2608008	1251213	https://pubmed.ncbi.nlm.nih.gov/19132089/	PRJNA21011
Enterocytozoon	hepatopenaei	TH1	MicrosporidiaDB	3252945	125008	240858	62	2536	2335093	917852		PRJNA905897
Enteropsectra	breve	JUm2551	ncbi_data	6010150	19511	128346	645	3531	3582222	2427928		PRJNA579982
Hamiltosporidium	magnivora	IL-BN-2	ncbi_data	17189839	6803	52330	3833	4180	4668667	12521172	https://pubmed.ncbi.nlm.nih.gov/31825473/	PRJNA419750
Hamiltosporidium	tvaerminnensis	Fi-OER-3-3	ncbi_data	18344352	9580	60231	2915	4121	4922103	13422249	https://pubmed.ncbi.nlm.nih.gov/31825473/	PRJNA778105
Hepatospora	eriocheir	canceri	MicrosporidiaDB	4834792	3349	25690	2344	3058	1980682	2854110	https://pubmed.ncbi.nlm.nih.gov/28345194/	PRJNA208659
Mitosporidium	daphniae		ncbi_data	5635072	32179	115468	610	3300	4165354	1469718	https://pubmed.ncbi.nlm.nih.gov/25313038/	PRJNA243305
Nematocida	ausubeli	ERTm6	MicrosporidiaDB	4224530	797226	927658	22	2493	2884467	1340063	https://pubmed.ncbi.nlm.nih.gov/25237020/	PRJNA82177
Nematocida	displodere	JUm2520	MicrosporidiaDB	3045999	440850	651558	40	2278	2638403	407596	https://pubmed.ncbi.nlm.nih.gov/27362540/	PRJNA312555
Nematocida	homosporus	JUm1504	ncbi_data	4282079	65784	274835	183	2544	3201249	1080830	https://pubmed.ncbi.nlm.nih.gov/25237020/	PRJNA513271
Nematocida	parisii	ERTm1	MicrosporidiaDB	4029056	649559	954566	65	2724	3109410	919646	https://pubmed.ncbi.nlm.nih.gov/36534656/	PRJNA51843
Nosema	bombycis	CQ1	MicrosporidiaDB	14356492	57394	571059	1607	4468	3398209	10958283	https://pubmed.ncbi.nlm.nih.gov/23496955/	PRJNA30919
Nosema	granulosis	Ou3-Ou53	MicrosporidiaDB	8834943	12700	97857	1754	3639	3365352	5469591	https://pubmed.ncbi.nlm.nih.gov/33216144/	PRJNA513271
Ordospora	colligata	OC4	MicrosporidiaDB	2290527	228601	299546	15	1879	1947195	343332	https://pubmed.ncbi.nlm.nih.gov/31825473/	PRJNA419750
Pancytospora	epiphaga	JUm1396	ncbi_data	4576798	11978	108668	961	2966	2482951	2093847		PRJNA579982
Pancytospora	philotis	JUm1505	ncbi_data	4224471	53324	204956	275	2836	3075242	1149229		PRJNA579982
Pseudoloma	neurophilia	MK1	MicrosporidiaDB	5248409	6148	172544	1603	3645	2882840	2365569	https://pubmed.ncbi.nlm.nih.gov/27230544/	PRJNA206217
Spraguea	lophii	42_110	MicrosporidiaDB	4979932	5952	46788	1392	2596	2537033	2442899	https://pubmed.ncbi.nlm.nih.gov/27189558/	PRJNA269798
Thelohania	contejeani	T1	MicrosporidiaDB	10378794	27037	117801	1391	2865	2895627	7483167		PRJNA513270
Trachipleistophora	hominis	Unknown	MicrosporidiaDB	7706555	50307	311951	310	3253	2806125	4900430	https://pubmed.ncbi.nlm.nih.gov/23133373/	PRJNA84343
Tubulinosema	ratisbonensis	Franzen	MicrosporidiaDB	7536915	12152	59712	952	3082	2824639	4712276	https://pubmed.ncbi.nlm.nih.gov/31371528/	PRJNA494796
Vairimorpha	apis	BRL	ncbi_data	8513856	24319	154531	554	2764	2720017	5793839	https://pubmed.ncbi.nlm.nih.gov/23829473/	PRJNA66735
Vairimorpha	bombi	VR1	This paper	3660531	215746	581600	57	2049	2689486	971045
Vairimorpha	ceranae	BRL	MicrosporidiaDB	8816425	177338	600794	110	2294	2410394	6406031	https://pubmed.ncbi.nlm.nih.gov/25914091/	PRJNA209464
Vavraia	culicis	subsp.floridensis	MicrosporidiaDB	6033822	94471	243087	379	2825	3268220	2765602	https://pubmed.ncbi.nlm.nih.gov/37151482/	PRJNA62117
Vittaforma	corneae	ATCC	MicrosporidiaDB	3148732	114968	368097	220	2293	2149795	998937		PRJNA63501
