# Supplementary material for: Revealing the genome of the microsporidian Vairimorpha bombi, a potential driver of bumble bee declines in North America
Source: G3 (Bethesda). 2024 Feb 9;14(4):jkae029. doi: 10.1093/g3journal/jkae029 (PMC10989860; doi:10.1093/g3journal/jkae029)
Supplement: jkae029_Supplementary_Data [file jkae029_supplementary_data.zip › Table_S2_G3-2024-404828.xlsx]

## Sheet: Sheet1
Orthogroup number	Genome	Gene ID	Gene name	BLASTp (top most descriptive hit)	E-value
337	Vairimorpha_bombi_VR1	V_bombi_1_g385.t1	hypothetical protein	kinesin a-like protein	2e-139
360	Vairimorpha_bombi_VR1	V_bombi_1_g898.t1	hypothetical protein	nhp2-like protein 1	6e-61
395	Vairimorpha_bombi_VR1	V_bombi_1_g516.t1	hypothetical protein	dna replication licensing factor of the mcm family mcm5	0
343	Vairimorpha_bombi_VR1	V_bombi_1_g559.t1	hypothetical protein	trna nucleotidyltransferase poly polymerase	0
339	Vairimorpha_bombi_VR1	V_bombi_1_g565.t1	hypothetical protein	tRNA (guanine(37)-N1)-methyltransferase	4e-91
371	Vairimorpha_bombi_VR1	V_bombi_1_g370.t1	hypothetical protein	proteasome alpha subunit c6	5e-139
330	Vairimorpha_bombi_VR1	V_bombi_1_g507.t1	hypothetical protein	40s ribosomal protein s9	2e-114
381	Vairimorpha_bombi_VR1	V_bombi_1_g1868.t1	hypothetical protein	serine threonine protein kinase	0
340	Vairimorpha_bombi_VR1	V_bombi_1_g566.t1	hypothetical protein	40s ribosomal protein s11	2e-101
375	Vairimorpha_bombi_VR1	V_bombi_1_g298.t1	hypothetical protein	Histone acetyltransferase gcn5	7e-144
397	Vairimorpha_bombi_VR1	V_bombi_1_g531.t1	hypothetical protein	60s ribosomal protein l18	1e-80
389	Vairimorpha_bombi_VR1	V_bombi_1_g400.t1	hypothetical protein	eukaryotic translation initiation factor 3	3e-130
317	Vairimorpha_bombi_VR1	V_bombi_1_g579.t1	hypothetical protein	dimethyladenosine transferase	4e-179
321	Vairimorpha_bombi_VR1	V_bombi_2_1167_t	hypothetical protein	26s proteasome non-atpase regulatory subunit 6	0
348	Vairimorpha_bombi_VR1	V_bombi_1_g1248.t1	hypothetical protein	rib2p	2e-164
338	Vairimorpha_bombi_VR1	V_bombi_1_g568.t1	hypothetical protein	ras-related gtp-binding protein rab11	2e-109
320	Vairimorpha_bombi_VR1	V_bombi_1_g387.t1	hypothetical protein	inorganic pyrophosphatase	2e-129
357	Vairimorpha_bombi_VR1	V_bombi_1_g699.t1	hypothetical protein	60s ribosomal protein l15	4e-143
