# Supplementary material for: Revealing the genome of the microsporidian Vairimorpha bombi, a potential driver of bumble bee declines in North America
Source: G3 (Bethesda). 2024 Feb 9;14(4):jkae029. doi: 10.1093/g3journal/jkae029 (PMC10989860; doi:10.1093/g3journal/jkae029)
Supplement: jkae029_Supplementary_Data [file jkae029_supplementary_data.zip › Table_S3_G3-2024-404828.xlsx]

## Sheet: Sheet1
Gene	Amphiamblys_sp._WSBS2006_GCA_001875675.1	Anncaliia_algerae_PRA339_GCA_000385875.2	CdikerogammariDv6	Dictyocoela_muelleri_Ou54	Dictyocoela_roeselum_Ou19	EaedisUSNM41457	EbieneusiH348	EcuniculiGBM1	EhellemATCC50504	EhepatopenaeiTH1	EintestinalisATCC50506	Encephalitozoon_romaleae_SJ-2008	Enteropsectra_breve_JUm2551	Hamiltosporidium_magnivora_IL-BN-2	Hamiltosporidium_tvaerminnensis_Fi-OER-3-3	Heriocheircanceri	Mitosporidium_daphniae	NausubeliERTm6	NceranaeBRL	NdisplodereJUm2807	Nematocida_homosporus_JUm1504	Nematocida_parisii_ERTm1	NgranulosisOu3-Ou53	Nosema_apis_BRL_01	Nosema_bombycis_CQ1	OcolligataOC4	Pancytospora_epiphaga_JUm1396	Pancytospora_philotis_JUm1505	PneurophiliaMK1	Slophii42_110	TcontejeaniT1	ThominisUnknown	TratisbonensisFranzen	Vairimorpha_bombi_VR1	Vavraia_culicis_floridensis_GCA_000192795.1	Vittaforma_corneae_ATCC_50505_GCA_000231115.1
V_bombi_1_g1016.t1	n	n	n	n	n	n	n	n	n	n	n	n	n	n	n	n	n	n	n	n	n	n	n	n	n	n	n	n	n	n	n	n	n	y (ID=V_bombi_1_g1016)	n	n
V_bombi_1_g1021.t1	n	n	n	n	n	n	n	n	n	n	n	n	n	n	n	n	n	n	n	n	n	n	n	n	n	n	n	n	n	n	n	n	n	y (ID=V_bombi_1_g1021)	n	n
V_bombi_1_g1022.t1	n	n	n	n	n	n	n	n	n	n	n	n	n	n	n	n	n	n	n	n	n	n	n	n	n	n	n	n	n	n	n	n	n	y (ID=V_bombi_1_g1022)	n	n
V_bombi_1_g1023.t1	n	n	n	n	n	n	n	n	n	n	n	n	n	n	n	n	n	n	n	n	n	n	n	n	n	n	n	n	n	n	n	n	n	y (ID=V_bombi_1_g1023)	n	n
V_bombi_1_g1024.t1	n	n	n	n	n	n	n	n	n	n	n	n	n	n	n	n	n	n	n	n	n	n	n	n	n	n	n	n	n	n	n	n	n	y (ID=V_bombi_1_g1024)	n	n
V_bombi_1_g1025.t1	y (ID=gene-A8A55_1359)	n	n	n	n	n	n	n	n	n	n	n	n	n	n	n	n	n	n	n	n	n	n	n	n	n	n	n	n	n	n	n	n	y (ID=V_bombi_1_g1025)	n	n
V_bombi_1_g1026.t1	y (ID=gene-A8A55_2693)	n	n	y (ID=gene-DMUE_0126)	n	n	n	n	n	n	n	n	n	y (ID=gene-CWI39_1286p0010)	y (ID=gene-CWI37_1058p0010)	n	n	n	n	n	n	n	y	y (ID=gene-NAPIS_ORF02491)	n	n	n	n	y	n	n	n	n	y (ID=V_bombi_1_g1026)	n	n
V_bombi_1_g1029.t1	n	n	n	n	n	n	n	n	n	n	n	n	n	n	n	n	n	n	n	n	n	n	n	n	n	n	n	n	n	n	n	n	n	y (ID=V_bombi_1_g1029)	n	n
V_bombi_1_g1030.t1	n	n	y (ID=CDIK_1117)	y (ID=gene-DMUE_2702)	n	n	n	y (ID=ECU05_1040)	y (ID=EHEL_051140)	n	y (ID=Eint_051080)	y (ID=gene-EROM_051070)	n	y (ID=gene-CWI39_0126p0030)	y (ID=gene-CWI37_1020p0010)	n	n	n	y (ID=G9O61_00g009370)	n	n	n	y (ID=NGRA_2689)	y (ID=gene-NAPIS_ORF00514)	y (ID=gene-NBO_940g0001)	n	n	n	y (ID=M153_7970002)	n	n	n	n	y (ID=V_bombi_1_g1030)	n	n
V_bombi_1_g1031.t1	n	n	n	n	n	n	n	n	n	n	n	n	n	n	n	n	n	n	n	n	n	n	n	n	n	n	n	n	n	n	n	n	n	y (ID=V_bombi_1_g1031)	n	n
V_bombi_1_g1032.t1	n	n	n	n	n	n	n	n	n	n	n	n	n	n	n	n	n	n	n	n	n	n	n	n	n	n	n	n	n	n	n	n	n	y (ID=V_bombi_1_g1032)	n	n
V_bombi_1_g1033.t1	n	n	n	n	n	n	n	n	n	n	n	n	n	n	n	n	n	n	n	n	n	n	n	n	n	n	n	n	n	n	n	n	n	y (ID=V_bombi_1_g1033)	n	n
V_bombi_1_g1034.t1	n	n	n	n	n	n	n	n	n	n	n	n	n	n	n	n	n	n	n	n	n	n	n	n	n	n	n	n	n	n	n	n	n	y (ID=V_bombi_1_g1034)	n	n
V_bombi_1_g1044.t1	n	y	n	n	n	n	n	n	n	n	n	n	y (ID=gene-ENBRE01_1516)	n	n	n	n	n	y (ID=G9O61_00g009670)	n	n	n	y (ID=NGRA_3381)	n	y	n	n	y (ID=gene-PAPHI01_1237)	y (ID=M153_10510003503)	n	n	n	y	y (ID=V_bombi_1_g1044)	n	n
V_bombi_1_g1053.t1	n	n	n	n	n	n	n	n	n	n	n	n	n	n	n	n	n	n	n	n	n	n	n	n	n	n	n	n	n	n	n	n	n	y (ID=V_bombi_1_g1053)	n	n
V_bombi_1_g1056.t1	n	n	n	n	n	n	n	n	n	n	n	n	n	n	n	n	n	n	n	n	n	n	n	n	n	n	n	n	n	n	n	n	n	y (ID=V_bombi_1_g1056)	n	n
V_bombi_1_g1073.t1	n	n	n	n	n	n	n	n	n	n	n	n	n	n	n	n	n	n	n	n	n	n	n	n	n	n	n	n	n	n	n	n	n	y (ID=V_bombi_1_g1073)	n	n
V_bombi_1_g1077.t1	n	n	n	n	n	n	n	n	n	n	n	n	n	n	n	n	n	n	n	n	n	n	n	n	n	n	n	n	n	n	n	n	n	y (ID=V_bombi_1_g1077)	n	n
V_bombi_1_g1078.t1	n	y	y (ID=CDIK_3967)	y (ID=gene-DMUE_5509)	n	n	n	n	n	n	n	n	y (ID=gene-ENBRE01_3407)	y (ID=gene-CWI39_2626p0010)	y (ID=gene-CWI37_0098p0010)	n	n	n	y	n	n	n	y (ID=NGRA_3406)	n	y	n	n	n	y (ID=M153_63780001088)	y	n	n	n	y (ID=V_bombi_1_g1078)	n	n
V_bombi_1_g1086.t1	n	n	n	n	n	n	n	n	n	n	n	n	n	n	n	n	n	n	n	n	n	n	n	n	n	n	n	n	n	n	n	n	n	y (ID=V_bombi_1_g1086)	n	n
V_bombi_1_g1093.t1	n	n	n	n	n	n	n	n	n	n	n	n	n	n	n	n	n	n	n	n	n	n	n	n	n	n	n	n	n	n	n	n	n	y (ID=V_bombi_1_g1093)	n	n
V_bombi_1_g1094.t1	n	n	n	n	n	n	n	n	n	n	n	n	n	n	n	n	n	n	y (ID=G9O61_00g020360)	n	n	n	n	y	n	n	n	n	n	n	n	n	n	y (ID=V_bombi_1_g1094)	n	n
V_bombi_1_g1096.t1	n	n	n	n	n	n	n	n	n	n	n	n	n	n	n	n	n	n	y	n	n	n	n	n	y (ID=gene-NBO_73g0026)	n	n	n	n	n	n	n	n	y (ID=V_bombi_1_g1096)	n	n
V_bombi_1_g1108.t1	n	n	n	n	n	n	n	n	n	n	n	n	n	n	n	n	n	n	n	n	n	n	n	n	n	n	n	n	n	n	n	n	n	y (ID=V_bombi_1_g1108)	n	n
V_bombi_1_g1109.t1	n	n	n	n	n	n	n	n	n	n	n	n	n	n	n	n	n	n	n	n	n	n	n	n	n	n	n	n	n	n	n	n	n	y (ID=V_bombi_1_g1109)	n	n
V_bombi_1_g1114.t1	n	n	n	n	n	n	n	n	n	n	n	n	n	n	n	n	n	n	n	n	n	n	n	n	n	n	n	n	n	n	n	n	n	y (ID=V_bombi_1_g1114)	n	n
V_bombi_1_g1139.t1	n	n	n	n	n	n	n	n	n	n	n	n	n	n	n	n	n	n	n	n	n	n	n	n	n	n	n	n	n	n	n	n	n	y (ID=V_bombi_1_g1139)	n	n
V_bombi_1_g1140.t1	n	n	n	n	n	n	n	n	n	n	n	n	n	n	n	n	n	n	n	n	n	n	n	n	n	n	n	n	n	n	n	n	n	y (ID=V_bombi_1_g1140)	n	n
V_bombi_1_g1150.t1	n	n	n	n	n	n	n	n	n	n	n	n	n	n	n	n	n	n	n	n	n	n	n	n	n	n	n	n	n	n	n	n	n	y (ID=V_bombi_1_g1150)	n	n
V_bombi_1_g1155.t1	n	n	n	n	n	n	n	n	n	n	n	n	n	n	n	n	n	n	n	n	n	n	n	n	n	n	n	n	n	n	n	n	n	y (ID=V_bombi_1_g1155)	n	n
V_bombi_1_g1191.t1	n	n	n	n	n	n	n	n	n	n	n	n	n	n	n	n	n	n	n	n	n	n	n	n	n	n	n	n	n	n	n	n	n	y (ID=V_bombi_1_g1191)	n	n
V_bombi_1_g1192.t1	n	n	n	n	n	n	n	n	n	n	n	n	n	n	n	n	n	n	n	n	n	n	n	n	n	n	n	n	n	n	n	n	n	y (ID=V_bombi_1_g1192)	n	n
V_bombi_1_g1193.t1	n	n	n	n	n	n	n	n	n	n	n	n	n	n	n	n	n	n	n	n	n	n	n	n	n	n	n	n	n	n	n	n	n	y (ID=V_bombi_1_g1193)	n	n
V_bombi_1_g1203.t1	n	n	n	n	n	n	n	n	n	n	n	n	n	n	n	n	n	n	n	n	n	n	n	n	n	n	n	n	n	n	n	n	n	y (ID=V_bombi_1_g1203)	n	n
V_bombi_1_g1204.t1	n	n	n	n	n	n	n	n	n	n	n	n	n	n	n	n	n	n	n	n	n	n	n	n	n	n	n	n	n	n	n	n	n	y (ID=V_bombi_1_g1204)	n	n
V_bombi_1_g1215.t1	n	n	n	n	n	n	n	n	n	n	n	n	n	n	n	n	n	n	y (ID=G9O61_00g022710)	n	n	n	y (ID=NGRA_3486)	n	n	n	n	n	n	n	n	n	y (ID=TUBRATIS_11480)	y (ID=V_bombi_1_g1215)	n	n
V_bombi_1_g1218.t1	y	y	y (ID=CDIK_4060)	y (ID=gene-DMUE_4817)	n	n	n	n	n	n	n	n	y (ID=gene-ENBRE01_3507)	y (ID=gene-CWI39_0470p0010)	y (ID=gene-CWI37_0615p0030)	n	n	n	y	n	n	n	y (ID=NGRA_2805)	y (ID=gene-NAPIS_ORF02435)	y	n	y (ID=gene-PAEPH01_1252)	y (ID=gene-PAPHI01_0150)	n	n	y (ID=TCON_1969)	n	n	y (ID=V_bombi_1_g1218)	n	n
V_bombi_1_g1257.t1	n	n	n	n	n	n	n	n	n	n	n	n	n	n	n	n	n	n	n	n	n	n	n	n	n	n	n	n	n	n	n	n	n	y (ID=V_bombi_1_g1257)	n	n
V_bombi_1_g1298.t1	n	n	n	n	n	n	n	n	n	n	n	n	n	n	n	n	n	n	n	n	n	n	n	n	n	n	n	n	n	n	n	n	n	y (ID=V_bombi_1_g1298)	n	n
V_bombi_1_g1316.t1	n	n	n	n	n	n	n	n	n	n	n	n	n	n	n	n	n	n	n	n	n	n	n	n	n	n	n	n	n	n	n	n	n	y (ID=V_bombi_1_g1316)	n	n
V_bombi_1_g1318.t1	n	n	n	n	n	n	n	n	n	n	n	n	n	n	n	n	n	n	n	n	n	n	n	n	n	n	n	n	n	n	n	n	n	y (ID=V_bombi_1_g1318)	n	n
V_bombi_1_g1341.t1	n	n	n	n	n	n	n	n	n	n	n	n	n	n	n	n	n	n	n	n	n	n	n	n	n	n	n	n	n	n	n	n	n	y (ID=V_bombi_1_g1341)	n	n
V_bombi_1_g1342.t1	n	n	n	n	n	n	n	n	n	n	n	n	n	n	n	n	n	n	n	n	n	n	n	n	n	n	n	n	n	n	n	n	n	y (ID=V_bombi_1_g1342)	n	n
V_bombi_1_g1343.t1	n	n	n	n	n	n	n	n	n	n	n	n	n	n	n	n	n	n	y (ID=G9O61_00g017460)	n	n	n	n	n	n	n	n	n	n	n	n	n	n	y (ID=V_bombi_1_g1343)	n	n
V_bombi_1_g1345.t1	n	n	n	n	n	n	n	n	n	n	n	n	n	n	n	n	n	n	y (ID=G9O61_00g017480)	n	n	n	y (ID=NGRA_1351)	n	n	n	n	n	n	n	n	n	n	y (ID=V_bombi_1_g1345)	n	n
V_bombi_1_g1352.t1	n	n	n	n	n	n	n	n	n	n	n	n	n	n	n	n	n	n	y (ID=G9O61_00g017550)	n	n	n	n	n	n	n	n	n	n	n	n	n	n	y (ID=V_bombi_1_g1352)	n	n
V_bombi_1_g1358.t1	n	n	n	n	n	n	n	n	n	n	n	n	n	n	n	n	n	n	y (ID=G9O61_00g017610)	n	n	n	n	y	n	n	n	n	n	n	n	n	n	y (ID=V_bombi_1_g1358)	n	n
V_bombi_1_g1363.t1	n	n	n	n	n	n	n	n	n	n	n	n	n	n	n	n	n	n	n	n	n	n	n	n	n	n	n	n	n	n	n	n	n	y (ID=V_bombi_1_g1363)	n	n
V_bombi_1_g1366.t1	y (ID=gene-A8A55_2078)	y (ID=H312_01420)	n	y (ID=gene-DMUE_2310)	y (ID=gene-EQH57_1018)	y (ID=EDEG_00910)	y (ID=EBI_25398)	y (ID=ECU05_0090)	y (ID=EHEL_050140)	n	y (ID=Eint_050080)	y (ID=gene-EROM_050060)	n	y (ID=gene-CWI39_1478p0010)	y (ID=gene-CWI37_1903p0010)	y (ID=A0H76_2637)	n	n	n	n	y (ID=gene-NEHOM01_0533)	n	y (ID=NGRA_0068)	n	y (ID=gene-NBO_417g0015)	y (ID=M896_012480)	y (ID=gene-PAEPH01_2271)	n	n	y (ID=SLOPH_109)	y (ID=TCON_1994)	y (ID=THOM_2361)	y (ID=TUBRATIS_13690)	y (ID=V_bombi_1_g1366)	y (ID=VCUG_02232)	y (ID=VICG_00955)
V_bombi_1_g1382.t1	n	n	n	n	y (ID=gene-EQH57_0740)	y (ID=EDEG_01847)	n	y (ID=ECU06_1050)	y (ID=EHEL_060990)	n	y (ID=Eint_060980)	y (ID=gene-EROM_061000)	n	y (ID=gene-CWI39_1219p0010)	y (ID=gene-CWI37_0517p0030)	n	n	n	y (ID=G9O61_00g017970)	n	n	n	y (ID=NGRA_3152)	y (ID=gene-NAPIS_ORF00716)	y (ID=gene-NBO_66g0030)	n	n	n	y (ID=M153_2100027886)	y (ID=SLOPH_1733)	y (ID=TCON_1593)	y	y (ID=TUBRATIS_12740)	y (ID=V_bombi_1_g1382)	y (ID=VCUG_02346)	n
V_bombi_1_g1403.t1	n	n	n	n	n	n	n	n	n	n	n	n	n	n	n	n	n	n	n	n	n	n	n	n	n	n	n	n	n	n	n	n	n	y (ID=V_bombi_1_g1403)	n	n
V_bombi_1_g1413.t1	n	n	n	n	n	n	n	n	n	n	n	n	n	n	n	n	n	n	n	n	n	n	n	n	n	n	n	n	n	n	n	n	n	y (ID=V_bombi_1_g1413)	n	n
V_bombi_1_g1423.t1	n	n	n	n	n	n	n	n	n	n	n	n	n	n	n	n	n	n	n	n	n	n	n	n	n	n	n	n	n	n	n	n	n	y (ID=V_bombi_1_g1423)	n	n
V_bombi_1_g1424.t1	n	n	n	n	n	n	n	n	n	n	n	n	n	n	n	n	n	n	n	n	n	n	n	n	n	n	n	n	n	n	n	n	n	y (ID=V_bombi_1_g1424)	n	n
V_bombi_1_g1425.t1	n	n	n	n	n	n	n	n	n	n	n	n	n	n	n	n	n	n	n	n	n	n	n	n	n	n	n	n	n	n	n	n	n	y (ID=V_bombi_1_g1425)	n	n
V_bombi_1_g1426.t1	n	n	n	n	n	n	n	n	n	n	n	n	n	n	n	n	n	n	n	n	n	n	n	n	n	n	n	n	n	n	n	n	n	y (ID=V_bombi_1_g1426)	n	n
V_bombi_1_g1427.t1	n	n	n	n	n	n	n	n	n	n	n	n	n	n	n	n	n	n	n	n	n	n	n	n	n	n	n	n	n	n	n	n	n	y (ID=V_bombi_1_g1427)	n	n
V_bombi_1_g1428.t1	n	n	n	n	n	n	n	n	n	n	n	n	n	n	n	n	n	n	n	n	n	n	n	n	n	n	n	n	n	n	n	n	n	y (ID=V_bombi_1_g1428)	n	n
V_bombi_1_g1429.t1	n	n	n	n	n	n	n	n	n	n	n	n	n	n	n	n	n	n	n	n	n	n	n	n	n	n	n	n	n	n	n	n	n	y (ID=V_bombi_1_g1429)	n	n
V_bombi_1_g1435.t1	n	n	n	n	n	n	n	n	n	n	n	n	n	n	n	n	n	n	n	n	n	n	n	n	n	n	n	n	n	n	n	n	n	y (ID=V_bombi_1_g1435)	n	n
V_bombi_1_g1444.t1	n	n	n	n	n	n	n	n	n	n	n	n	n	n	n	n	n	n	y (ID=G9O61_00g002770)	n	n	n	n	n	n	n	n	n	n	n	n	n	n	y (ID=V_bombi_1_g1444)	n	n
V_bombi_1_g1446.t1	n	n	n	n	n	n	n	n	n	n	n	n	n	n	n	n	n	n	n	n	n	n	n	n	n	n	n	n	n	n	n	n	n	y (ID=V_bombi_1_g1446)	n	n
V_bombi_1_g1453.t1	n	n	n	n	n	n	n	n	n	n	n	n	n	n	n	n	n	n	n	n	n	n	n	n	n	n	n	n	n	n	n	n	n	y (ID=V_bombi_1_g1453)	n	n
V_bombi_1_g146.t1	n	n	n	n	n	n	n	n	n	n	n	n	n	n	n	n	n	n	n	n	n	n	n	n	n	n	n	n	n	n	n	n	n	y (ID=V_bombi_1_g146)	n	n
V_bombi_1_g1472.t1	n	n	n	n	n	n	n	n	n	n	n	n	n	n	n	n	n	n	y (ID=G9O61_00g018750)	n	n	n	n	y (ID=gene-NAPIS_ORF02580)	n	n	n	n	n	n	n	n	n	y (ID=V_bombi_1_g1472)	n	n
V_bombi_1_g1475.t1	n	n	n	n	n	n	n	n	n	n	n	n	n	n	n	n	n	n	n	n	n	n	n	n	n	n	n	n	n	n	n	n	n	y (ID=V_bombi_1_g1475)	n	n
V_bombi_1_g1479.t1	n	n	n	n	n	n	n	n	n	n	n	n	n	n	n	n	n	n	y (ID=G9O61_00g018880)	n	n	n	n	n	n	n	n	n	n	n	n	n	n	y (ID=V_bombi_1_g1479)	n	n
V_bombi_1_g1481.t1	n	n	n	n	n	n	n	n	n	n	n	n	n	n	n	n	n	n	y (ID=G9O61_00g018900)	n	n	n	n	n	n	n	n	n	n	n	n	n	n	y (ID=V_bombi_1_g1481)	n	n
V_bombi_1_g1482.t1	n	n	n	n	n	n	n	n	y (ID=EHEL_051140)	n	n	y (ID=gene-EROM_051070)	n	y (ID=gene-CWI39_0126p0030)	y (ID=gene-CWI37_1020p0010)	n	n	n	y (ID=G9O61_00g002880)	n	n	n	y (ID=NGRA_2688)	y (ID=gene-NAPIS_ORF00461)	y (ID=gene-NBO_940g0001)	n	n	n	n	n	n	n	n	y (ID=V_bombi_1_g1482)	n	n
V_bombi_1_g1484.t1	n	n	n	n	n	n	n	n	n	n	n	n	n	n	n	n	n	n	y (ID=G9O61_00g007110)	n	n	n	n	n	n	n	n	n	n	n	n	n	n	y (ID=V_bombi_1_g1484)	n	n
V_bombi_1_g1495.t1	n	y (ID=H312_01011)	y (ID=CDIK_3623)	y (ID=gene-DMUE_5937)	y	n	n	n	n	y (ID=EHP00_828)	n	n	y (ID=gene-ENBRE01_1473)	n	n	y (ID=A0H76_2516)	n	n	y	n	n	n	y	n	n	n	n	y (ID=gene-PAPHI01_2804)	y (ID=M153_11180001274)	n	n	n	n	y (ID=V_bombi_1_g1495)	n	n
V_bombi_1_g1505.t1	n	n	n	n	n	n	n	n	n	n	n	n	n	n	n	n	n	n	n	n	n	n	n	n	n	n	n	n	n	n	n	n	n	y (ID=V_bombi_1_g1505)	n	n
V_bombi_1_g1507.t1	n	n	n	n	n	n	n	n	n	n	n	n	n	n	n	n	n	n	n	n	n	n	n	n	n	n	n	n	n	n	n	n	n	y (ID=V_bombi_1_g1507)	n	n
V_bombi_1_g1508.t1	n	n	n	n	n	n	n	n	n	n	n	n	n	n	n	n	n	n	n	n	n	n	n	n	n	n	n	n	n	n	n	n	n	y (ID=V_bombi_1_g1508)	n	n
V_bombi_1_g1509.t1	n	n	n	n	n	n	n	n	n	n	n	n	n	n	n	n	n	n	n	n	n	n	n	n	n	n	n	n	n	n	n	n	n	y (ID=V_bombi_1_g1509)	n	n
V_bombi_1_g151.t1	n	n	n	n	n	n	n	n	n	n	n	n	n	n	n	n	n	n	n	n	n	n	n	n	n	n	n	n	n	n	n	n	n	y (ID=V_bombi_1_g151)	n	n
V_bombi_1_g1510.t1	n	y (ID=H312_01052)	n	y (ID=gene-DMUE_6400)	y (ID=gene-EQH57_0326)	n	n	n	n	n	n	n	y (ID=gene-ENBRE01_2650)	n	n	n	n	n	y	n	n	n	y	n	y	n	n	n	y (ID=M153_72480001047)	y (ID=SLOPH_2632)	n	n	n	y (ID=V_bombi_1_g1510)	n	n
V_bombi_1_g1511.t1	n	n	n	n	n	n	n	n	n	n	n	n	n	n	n	n	n	n	n	n	n	n	n	n	n	n	n	n	n	n	n	n	n	y (ID=V_bombi_1_g1511)	n	n
V_bombi_1_g1512.t1	n	n	n	n	n	n	n	n	n	n	n	n	n	n	n	n	n	n	n	n	n	n	n	n	n	n	n	n	n	n	n	n	n	y (ID=V_bombi_1_g1512)	n	n
V_bombi_1_g1513.t1	n	n	n	n	n	n	n	n	n	n	n	n	n	n	n	n	n	n	n	n	n	n	n	n	n	n	n	n	n	n	n	n	n	y (ID=V_bombi_1_g1513)	n	n
V_bombi_1_g1517.t1	n	n	n	n	n	n	n	n	n	n	n	n	n	n	n	n	n	n	n	n	n	n	n	n	n	n	n	n	n	n	n	n	n	y (ID=V_bombi_1_g1517)	n	n
V_bombi_1_g152.t1	n	n	n	n	n	n	n	n	n	n	n	n	n	n	n	n	n	n	y (ID=G9O61_00g000790)	n	n	n	n	n	n	n	n	n	n	n	n	n	n	y (ID=V_bombi_1_g152)	n	n
V_bombi_1_g1555.t1	n	n	n	n	n	n	n	n	n	n	n	n	n	n	n	n	n	n	n	n	n	n	n	n	n	n	n	n	n	n	n	n	n	y (ID=V_bombi_1_g1555)	n	n
V_bombi_1_g158.t1	n	n	n	n	n	n	n	n	n	n	n	n	n	n	n	n	n	n	n	n	n	n	n	n	n	n	n	n	n	n	n	n	n	y (ID=V_bombi_1_g158)	n	n
V_bombi_1_g159.t1	n	n	n	n	n	n	n	n	n	n	n	n	n	n	n	n	n	n	n	n	n	n	n	n	n	n	n	n	n	n	n	n	n	y (ID=V_bombi_1_g159)	n	n
V_bombi_1_g1599.t1	n	n	n	n	n	n	n	y (ID=ECU09_0750)	n	n	y (ID=Eint_090710)	n	n	n	n	n	n	n	y (ID=G9O61_00g013200)	n	n	n	y (ID=NGRA_1836)	y (ID=gene-NAPIS_ORF01355)	y (ID=gene-NBO_317g0001)	n	n	y (ID=gene-PAPHI01_2065)	n	n	n	n	n	y (ID=V_bombi_1_g1599)	n	n
V_bombi_1_g16.t1	n	n	n	n	n	n	n	n	n	n	n	n	n	n	n	n	n	n	n	n	n	n	n	n	n	n	n	n	n	n	n	n	n	y (ID=V_bombi_1_g16)	n	n
V_bombi_1_g160.t1	n	n	n	n	n	n	n	n	n	n	n	n	n	n	n	n	n	n	n	n	n	n	n	n	n	n	n	n	n	n	n	n	n	y (ID=V_bombi_1_g160)	n	n
V_bombi_1_g1601.t1	n	n	n	n	n	n	n	n	n	n	n	n	n	n	n	n	n	n	n	n	n	n	n	n	n	n	n	n	n	n	n	n	n	y (ID=V_bombi_1_g1601)	n	n
V_bombi_1_g1609.t1	n	n	n	n	n	n	n	n	n	n	n	n	n	n	n	n	n	n	y (ID=G9O61_00g013320)	n	n	n	n	n	n	n	n	n	n	n	n	y (ID=THOM_3092)	n	y (ID=V_bombi_1_g1609)	n	n
V_bombi_1_g161.t1	n	n	n	n	n	n	n	n	n	n	n	n	n	n	n	n	n	n	n	n	n	n	n	n	n	n	n	n	n	n	n	n	n	y (ID=V_bombi_1_g161)	n	n
V_bombi_1_g1610.t1	n	n	n	n	n	n	n	n	n	n	n	n	n	n	n	n	n	n	y (ID=G9O61_00g013330)	n	n	n	n	y	n	n	n	n	n	n	n	n	n	y (ID=V_bombi_1_g1610)	n	n
V_bombi_1_g163.t1	n	n	n	n	n	n	n	n	n	n	n	n	n	n	n	n	n	n	n	n	n	n	n	n	n	n	n	n	n	n	n	n	n	y (ID=V_bombi_1_g163)	n	n
V_bombi_1_g1632.t1	n	n	n	n	n	n	n	n	n	n	n	n	n	n	n	n	n	n	n	n	n	n	n	n	n	n	n	n	n	n	n	n	n	y (ID=V_bombi_1_g1632)	n	n
V_bombi_1_g1637.t1	n	n	n	n	n	n	n	n	n	n	n	n	n	n	n	n	n	n	n	n	n	n	n	n	n	n	n	n	n	n	n	n	n	y (ID=V_bombi_1_g1637)	n	n
V_bombi_1_g1643.t1	n	n	n	n	n	n	n	n	y (ID=EHEL_091680)	n	y (ID=Eint_091680)	y (ID=gene-EROM_091660)	n	n	n	n	n	n	n	n	n	n	y (ID=NGRA_0180)	y	n	n	n	n	n	n	n	n	n	y (ID=V_bombi_1_g1643)	n	n
V_bombi_1_g1656.t1	n	n	n	n	n	n	y (ID=EBI_25411)	y (ID=ECU03_0940)	y (ID=EHEL_030840)	y (ID=EHP00_448)	y (ID=Eint_030830)	y (ID=gene-EROM_030820)	y (ID=gene-ENBRE01_0747)	n	n	y (ID=A0H76_2385)	n	n	y (ID=G9O61_00g013910)	n	n	n	y (ID=NGRA_0221)	y (ID=gene-NAPIS_ORF02662)	y (ID=gene-NBO_11gi004)	y (ID=M896_030810)	y (ID=gene-PAEPH01_0639)	y (ID=gene-PAPHI01_1168)	y (ID=M153_12234000635)	y (ID=SLOPH_2085)	n	n	n	y (ID=V_bombi_1_g1656)	n	y (ID=VICG_01311)
V_bombi_1_g1674.t1	n	n	n	n	n	n	n	n	n	n	n	n	y (ID=gene-ENBRE01_1972)	n	n	n	n	n	n	n	n	n	y	n	y	n	n	y (ID=gene-PAPHI01_1237)	y (ID=M153_198750002)	n	n	n	n	y (ID=V_bombi_1_g1674)	n	n
V_bombi_1_g1679.t1	n	n	n	y (ID=gene-DMUE_5198)	n	n	n	n	n	n	n	n	n	n	n	n	n	n	y	n	n	n	y (ID=NGRA_2117)	n	n	n	n	n	n	n	n	n	n	y (ID=V_bombi_1_g1679)	n	n
V_bombi_1_g1680.t1	n	n	n	n	n	n	n	n	n	n	n	n	n	n	n	n	n	n	n	n	n	n	n	n	n	n	n	n	n	n	n	n	n	y (ID=V_bombi_1_g1680)	n	n
V_bombi_1_g170.t1	n	n	n	n	n	n	n	n	n	n	n	n	n	n	n	n	n	n	y (ID=G9O61_00g000560)	n	n	n	n	n	n	n	n	n	n	n	n	n	n	y (ID=V_bombi_1_g170)	n	n
V_bombi_1_g171.t1	n	n	n	n	n	n	n	n	n	n	n	n	n	n	n	n	n	n	n	n	n	n	n	n	n	n	n	n	n	n	n	n	n	y (ID=V_bombi_1_g171)	n	n
V_bombi_1_g1772.t1	n	n	n	n	n	n	n	n	n	n	n	n	n	n	n	n	n	n	n	n	n	n	n	n	n	n	n	n	n	n	n	n	n	y (ID=V_bombi_1_g1772)	n	n
V_bombi_1_g1773.t1	n	n	n	n	n	n	n	n	n	n	n	n	n	n	n	n	n	n	n	n	n	n	n	n	n	n	n	n	n	n	n	n	n	y (ID=V_bombi_1_g1773)	n	n
V_bombi_1_g1784.t1	n	n	n	n	n	n	n	n	n	n	n	n	n	n	n	n	n	n	y (ID=G9O61_00g010640)	n	n	n	n	y (ID=gene-NAPIS_ORF02374)	n	n	n	n	n	n	n	n	n	y (ID=V_bombi_1_g1784)	n	n
V_bombi_1_g1785.t1	n	n	n	n	n	n	n	n	n	n	n	n	n	n	n	n	n	n	y (ID=G9O61_00g010620)	n	n	n	n	n	n	n	n	n	n	n	n	n	n	y (ID=V_bombi_1_g1785)	n	n
V_bombi_1_g180.t1	n	n	n	n	n	n	n	n	n	n	n	n	n	n	n	n	n	n	y (ID=G9O61_00g016570)	n	n	n	y (ID=NGRA_1149)	y	n	y (ID=M896_051670)	n	n	n	n	n	n	n	y (ID=V_bombi_1_g180)	n	n
V_bombi_1_g1824.t1	n	n	n	n	n	n	n	n	n	n	n	n	n	n	n	n	n	n	n	n	n	n	n	n	y	n	n	n	n	n	n	n	n	y (ID=V_bombi_1_g1824)	n	n
V_bombi_1_g1834.t1	n	n	n	n	n	n	n	n	n	n	n	n	n	n	n	n	n	n	y (ID=G9O61_00g008400)	n	n	n	n	n	n	n	n	n	n	n	n	n	n	y (ID=V_bombi_1_g1834)	n	n
V_bombi_1_g1851.t1	n	n	n	n	n	n	n	n	n	n	n	n	n	n	n	n	n	n	n	n	n	n	n	n	n	n	n	n	n	n	n	n	n	y (ID=V_bombi_1_g1851)	n	n
V_bombi_1_g1852.t1	n	n	n	n	n	n	n	n	n	n	n	n	n	n	n	n	n	n	y	n	n	n	n	y (ID=gene-NAPIS_ORF02282)	n	n	n	n	n	n	n	n	n	y (ID=V_bombi_1_g1852)	n	n
V_bombi_1_g1854.t1	n	n	n	n	n	n	n	y (ID=ECU05_1090)	y (ID=EHEL_051190)	n	y (ID=Eint_051130)	y (ID=gene-EROM_051120)	n	n	n	n	n	n	y (ID=G9O61_00g003670)	n	n	n	y (ID=NGRA_0402)	y	n	y (ID=M896_011420)	n	n	n	n	n	n	n	y (ID=V_bombi_1_g1854)	n	n
V_bombi_1_g187.t1	n	n	n	n	n	n	n	n	n	n	n	n	n	n	n	n	n	n	y	n	n	n	n	n	n	n	n	y (ID=gene-PAPHI01_2266)	n	n	n	n	n	y (ID=V_bombi_1_g187)	n	n
V_bombi_1_g1875.t1	n	n	n	n	n	n	n	n	n	n	n	n	n	n	n	n	n	n	n	n	n	n	n	n	n	n	n	n	n	n	n	n	n	y (ID=V_bombi_1_g1875)	n	n
V_bombi_1_g1880.t1	n	n	n	y (ID=gene-DMUE_3215)	n	n	n	y (ID=ECU01_0860)	y (ID=EHEL_010730)	n	y (ID=Eint_010760)	y (ID=gene-EROM_010650)	n	n	n	n	n	n	y (ID=G9O61_00g003370)	n	n	n	y (ID=NGRA_1451)	y (ID=gene-NAPIS_ORF02370)	y (ID=gene-NBO_29g0026)	y (ID=M896_010750)	n	n	y (ID=M153_1000154218)	n	y (ID=TCON_0239)	n	n	y (ID=V_bombi_1_g1880)	n	n
V_bombi_1_g1882.t1	n	n	n	n	n	n	n	n	n	n	n	n	n	n	n	n	n	n	n	n	n	n	n	n	n	n	n	n	n	n	n	n	n	y (ID=V_bombi_1_g1882)	n	n
V_bombi_1_g1887.t1	n	n	n	n	n	n	n	n	n	n	n	n	n	n	n	n	n	n	n	n	n	n	n	n	n	n	n	n	n	n	n	n	n	y (ID=V_bombi_1_g1887)	n	n
V_bombi_1_g1889.t1	n	n	n	n	n	n	n	n	n	n	n	n	n	n	n	n	n	n	n	n	n	n	n	n	n	n	n	n	n	n	n	n	n	y (ID=V_bombi_1_g1889)	n	n
V_bombi_1_g1890.t1	n	n	n	n	n	n	n	n	n	n	n	n	n	n	n	n	n	n	n	n	n	n	n	n	n	n	n	n	n	n	n	n	n	y (ID=V_bombi_1_g1890)	n	n
V_bombi_1_g1891.t1	n	n	n	n	n	n	n	n	n	n	n	n	n	n	n	n	n	n	n	n	n	n	n	n	n	n	n	n	n	n	n	n	n	y (ID=V_bombi_1_g1891)	n	n
V_bombi_1_g1892.t1	n	y	y	y (ID=gene-DMUE_5744)	y (ID=gene-EQH57_0705)	n	n	n	n	n	n	n	y (ID=gene-ENBRE01_2124)	n	n	y	n	n	y	n	n	n	y (ID=NGRA_3273)	n	y	n	n	y (ID=gene-PAPHI01_2711)	y (ID=M153_8570001380)	n	y (ID=TCON_2764)	n	y	y (ID=V_bombi_1_g1892)	n	n
V_bombi_1_g1893.t1	n	n	n	n	n	n	n	n	n	n	n	n	n	n	n	n	n	n	n	n	n	n	n	n	n	n	n	n	n	n	n	n	n	y (ID=V_bombi_1_g1893)	n	n
V_bombi_1_g1895.t1	n	n	n	n	n	n	n	n	n	n	n	n	n	n	n	n	n	n	n	n	n	n	n	n	n	n	n	n	n	n	n	n	n	y (ID=V_bombi_1_g1895)	n	n
V_bombi_1_g191.t1	y (ID=gene-A8A55_2659)	y	y (ID=CDIK_3267)	y (ID=gene-DMUE_1351)	y (ID=gene-EQH57_0117)	y	n	n	n	y (ID=EHP00_1912)	n	n	y (ID=gene-ENBRE01_1973)	y (ID=gene-CWI39_0187p0040)	y (ID=gene-CWI37_1505p0020)	y (ID=A0H76_3072)	n	y	y (ID=G9O61_00g009670)	n	y (ID=gene-NEHOM01_2485)	y	y (ID=NGRA_3138)	y	y	n	y (ID=gene-PAEPH01_2029)	y (ID=gene-PAPHI01_2627)	y (ID=M153_813000271)	y	n	y	y	y (ID=V_bombi_1_g191)	y	n
V_bombi_1_g1929.t1	n	n	n	n	n	n	n	n	n	n	n	n	n	n	n	n	n	n	n	n	n	n	n	n	n	n	n	n	n	n	n	n	n	y (ID=V_bombi_1_g1929)	n	n
V_bombi_1_g1930.t1	n	n	n	n	n	n	n	n	n	n	n	n	n	n	n	n	n	n	n	n	n	n	n	n	n	n	n	n	n	n	n	n	n	y (ID=V_bombi_1_g1930)	n	n
V_bombi_1_g1941.t1	n	n	n	n	n	n	n	n	n	n	n	n	n	n	n	n	n	n	n	n	n	n	n	n	n	n	n	n	n	n	n	n	n	y (ID=V_bombi_1_g1941)	n	n
V_bombi_1_g1991.t1	n	n	n	n	n	n	n	n	n	n	n	n	n	n	n	n	n	n	y	n	n	n	n	y (ID=gene-NAPIS_ORF01555)	n	n	n	n	n	n	n	n	n	y (ID=V_bombi_1_g1991)	n	n
V_bombi_1_g1992.t1	y (ID=gene-A8A55_3199)	y	y	y (ID=gene-DMUE_0295)	y	y	n	n	n	y	n	n	y (ID=gene-ENBRE01_2064)	n	n	y (ID=A0H76_313)	y (ID=gene-DI09_525p10)	n	y	n	n	n	y (ID=NGRA_3454)	y	y	n	n	y (ID=gene-PAPHI01_2630)	y (ID=M153_3330001579)	y	n	n	y	y (ID=V_bombi_1_g1992)	n	n
V_bombi_1_g1993.t1	n	y (ID=H312_02272)	n	n	n	n	n	n	n	n	n	n	y (ID=gene-ENBRE01_2475)	n	n	n	n	n	y	n	n	n	y (ID=NGRA_3453)	y (ID=gene-NAPIS_ORF02509)	y	n	y	n	n	n	n	n	n	y (ID=V_bombi_1_g1993)	n	n
V_bombi_1_g22.t1	n	n	n	n	n	n	n	n	n	n	n	n	n	n	n	n	n	n	n	n	n	n	n	n	n	n	n	n	n	n	n	n	n	y (ID=V_bombi_1_g22)	n	n
V_bombi_1_g230.t1	n	n	n	n	n	n	n	n	n	n	n	n	n	n	n	n	n	n	n	n	n	n	n	n	n	n	n	n	n	n	n	n	n	y (ID=V_bombi_1_g230)	n	n
V_bombi_1_g242.t1	n	n	n	n	n	n	n	n	n	n	n	n	n	n	n	n	n	n	y	n	n	n	n	n	n	n	n	n	n	n	n	n	n	y (ID=V_bombi_1_g242)	n	n
V_bombi_1_g29.t1	n	n	n	n	n	n	n	n	n	n	n	n	n	n	n	n	n	n	y (ID=G9O61_00g007680)	n	n	n	n	n	n	n	n	n	n	n	n	n	n	y (ID=V_bombi_1_g29)	n	n
V_bombi_1_g291.t1	n	n	n	n	n	n	n	n	n	n	n	n	n	n	n	n	n	n	y (ID=G9O61_00g005770)	n	n	n	n	y (ID=gene-NAPIS_ORF00041)	n	n	n	n	n	n	n	n	n	y (ID=V_bombi_1_g291)	n	n
V_bombi_1_g304.t1	n	n	n	n	n	n	n	n	n	n	n	n	n	n	n	n	n	n	n	n	n	n	n	n	n	n	n	n	n	n	n	n	n	y (ID=V_bombi_1_g304)	n	n
V_bombi_1_g305.t1	n	n	n	n	n	n	n	n	n	n	n	n	n	n	n	n	n	n	n	n	n	n	n	n	n	n	n	n	n	n	n	n	n	y (ID=V_bombi_1_g305)	n	n
V_bombi_1_g306.t1	n	n	n	n	n	n	n	n	n	n	n	n	n	n	n	n	n	n	n	n	n	n	n	n	n	n	n	n	n	n	n	n	n	y (ID=V_bombi_1_g306)	n	n
V_bombi_1_g33.t1	n	n	n	n	n	n	n	n	n	n	n	n	n	n	n	n	n	n	n	n	n	n	n	n	n	n	n	n	n	n	n	n	n	y (ID=V_bombi_1_g33)	n	n
V_bombi_1_g342.t1	n	n	n	n	n	n	n	n	n	n	n	n	n	n	n	n	n	n	n	n	n	n	n	n	n	n	n	n	n	n	n	n	n	y (ID=V_bombi_1_g342)	n	n
V_bombi_1_g343.t1	n	n	n	n	n	n	n	y (ID=ECU10_0860)	y (ID=EHEL_100870)	n	y (ID=Eint_100810)	y (ID=gene-EROM_100740)	n	n	n	n	n	n	y (ID=G9O61_00g005260)	n	n	n	y (ID=NGRA_1060)	y (ID=gene-NAPIS_ORF00745)	n	y (ID=M896_050790)	n	n	n	n	y (ID=TCON_1707)	n	n	y (ID=V_bombi_1_g343)	n	y (ID=VICG_00067)
V_bombi_1_g359.t1	n	n	n	n	n	n	n	n	n	n	n	n	n	n	n	n	n	n	n	n	n	n	n	n	n	n	n	n	n	n	n	n	n	y (ID=V_bombi_1_g359)	n	n
V_bombi_1_g374.t1	n	n	n	y (ID=gene-DMUE_2139)	y (ID=gene-EQH57_0822)	n	y (ID=EBI_26387)	y (ID=ECU10_0560)	y (ID=EHEL_100560)	y (ID=EHP00_254)	y (ID=Eint_100500)	y (ID=gene-EROM_100430)	n	y (ID=gene-CWI39_0989p0020)	y (ID=gene-CWI37_0594p0020)	y (ID=A0H76_894)	n	y (ID=NESG_02144)	y (ID=G9O61_00g004900)	n	y (ID=gene-NEHOM01_2032)	y (ID=gene-NEPG_01371)	y (ID=NGRA_0237)	y (ID=gene-NAPIS_ORF02284)	n	y (ID=M896_050480)	n	y (ID=gene-PAPHI01_1222)	n	n	y (ID=TCON_1408)	n	y (ID=TUBRATIS_24320)	y (ID=V_bombi_1_g374)	n	n
V_bombi_1_g414.t1	n	y (ID=H312_03193)	n	y (ID=gene-DMUE_2702)	n	n	n	y (ID=ECU05_1040)	y (ID=EHEL_051140)	n	y (ID=Eint_051080)	y (ID=gene-EROM_051070)	n	y (ID=gene-CWI39_0126p0030)	y (ID=gene-CWI37_1020p0010)	n	n	n	y (ID=G9O61_00g002880)	n	n	n	y (ID=NGRA_2689)	y	y (ID=gene-NBO_940g0001)	n	n	n	y (ID=M153_7970002)	n	y (ID=TCON_2094)	n	y (ID=TUBRATIS_12520)	y (ID=V_bombi_1_g414)	n	n
V_bombi_1_g42.t1	n	n	n	n	n	n	n	n	n	n	n	n	n	n	n	n	n	n	y	n	n	n	n	n	n	n	n	n	n	n	n	n	n	y (ID=V_bombi_1_g42)	n	n
V_bombi_1_g443.t1	n	n	n	n	n	n	n	n	n	n	n	n	n	n	n	n	n	n	y (ID=G9O61_00g014460)	n	n	n	n	n	n	n	n	n	n	n	n	n	n	y (ID=V_bombi_1_g443)	n	n
V_bombi_1_g444.t1	n	n	n	n	n	n	n	n	n	n	n	n	n	n	n	n	n	n	n	n	n	n	n	n	n	n	n	n	n	n	n	n	n	y (ID=V_bombi_1_g444)	n	n
V_bombi_1_g446.t1	n	n	n	n	n	n	n	n	n	n	n	n	n	n	n	n	n	n	n	n	n	n	n	n	n	n	n	n	n	n	n	n	n	y (ID=V_bombi_1_g446)	n	n
V_bombi_1_g450.t1	n	n	n	n	n	n	n	n	n	n	n	n	n	n	n	n	n	n	y (ID=G9O61_00g014520)	n	n	n	n	y	n	n	n	n	n	n	n	n	n	y (ID=V_bombi_1_g450)	n	n
V_bombi_1_g457.t1	n	n	n	n	n	n	n	n	n	n	n	n	n	n	n	n	n	n	n	n	n	n	n	n	n	n	n	n	n	n	n	n	n	y (ID=V_bombi_1_g457)	n	n
V_bombi_1_g458.t1	n	n	n	n	n	n	n	n	n	n	n	n	n	n	n	n	n	n	n	n	n	n	n	n	n	n	n	n	n	n	n	n	n	y (ID=V_bombi_1_g458)	n	n
V_bombi_1_g460.t1	n	n	n	n	n	n	n	n	n	n	n	n	n	n	n	n	n	n	n	n	n	n	n	n	n	n	n	n	n	n	n	n	n	y (ID=V_bombi_1_g460)	n	n
V_bombi_1_g462.t1	n	n	n	n	n	n	n	n	n	n	n	n	n	n	n	n	n	n	n	n	n	n	n	n	n	n	n	n	n	n	n	n	n	y (ID=V_bombi_1_g462)	n	n
V_bombi_1_g464.t1	n	n	n	n	n	n	n	n	n	n	n	n	n	n	n	n	n	n	y	n	n	n	n	n	n	n	n	n	n	n	n	n	n	y (ID=V_bombi_1_g464)	n	n
V_bombi_1_g511.t1	n	n	n	n	n	n	n	n	n	n	n	n	n	n	n	n	n	n	n	n	n	n	n	n	n	n	n	n	n	n	n	n	n	y (ID=V_bombi_1_g511)	n	n
V_bombi_1_g542.t1	n	n	n	n	n	n	n	n	n	n	n	n	n	n	n	n	n	n	n	n	n	n	n	n	n	n	n	n	n	n	n	n	n	y (ID=V_bombi_1_g542)	n	n
V_bombi_1_g548.t1	n	y (ID=H312_02971)	y (ID=CDIK_0850)	y (ID=gene-DMUE_2775)	n	y (ID=EDEG_00594)	y (ID=EBI_25411)	y (ID=ECU03_0940)	y (ID=EHEL_030840)	y (ID=EHP00_448)	y (ID=Eint_030830)	y (ID=gene-EROM_030820)	y (ID=gene-ENBRE01_0747)	y (ID=gene-CWI39_0608p0020)	y (ID=gene-CWI37_1536p0010)	y (ID=A0H76_2385)	n	y (ID=NESG_01285)	y (ID=G9O61_00g012260)	y (ID=NEDG_01395)	y (ID=gene-NEHOM01_0586)	y (ID=gene-NEPG_01825)	y (ID=NGRA_0119)	y (ID=gene-NAPIS_ORF01778)	y (ID=gene-NBO_64g0006)	y (ID=M896_030810)	y (ID=gene-PAEPH01_1575)	y (ID=gene-PAPHI01_1168)	y (ID=M153_12234000635)	y (ID=SLOPH_2183)	y (ID=TCON_2160)	y (ID=THOM_0517)	y (ID=TUBRATIS_12190)	y (ID=V_bombi_1_g548)	y (ID=VCUG_00724)	y (ID=VICG_01311)
V_bombi_1_g550.t1	n	n	n	n	n	n	n	n	n	n	n	n	n	n	n	n	n	n	n	n	n	n	n	n	n	n	n	n	n	n	n	n	n	y (ID=V_bombi_1_g550)	n	n
V_bombi_1_g572.t1	n	n	n	n	n	n	n	n	n	n	n	n	n	n	n	n	n	n	y (ID=G9O61_00g012010)	n	n	n	n	y (ID=gene-NAPIS_ORF01994)	n	n	n	n	n	n	n	n	n	y (ID=V_bombi_1_g572)	n	n
V_bombi_1_g599.t1	n	n	n	n	n	n	n	n	n	n	n	n	n	n	n	n	n	n	y (ID=G9O61_00g011670)	n	n	n	n	n	n	n	n	n	n	n	n	n	n	y (ID=V_bombi_1_g599)	n	n
V_bombi_1_g62.t1	y (ID=gene-A8A55_2499)	y	y (ID=CDIK_3050)	y (ID=gene-DMUE_6181)	y (ID=gene-EQH57_0255)	y	n	n	n	y (ID=EHP00_1912)	n	n	y (ID=gene-ENBRE01_2515)	y (ID=gene-CWI39_0187p0040)	y (ID=gene-CWI37_1505p0020)	y (ID=A0H76_756)	n	y	y (ID=G9O61_00g009670)	y	y (ID=gene-NEHOM01_2316)	y	y (ID=NGRA_3632)	y (ID=gene-NAPIS_ORF01514)	y	n	y (ID=gene-PAEPH01_2216)	y (ID=gene-PAPHI01_2487)	y (ID=M153_14050002852)	n	n	y	y	y (ID=V_bombi_1_g62)	n	n
V_bombi_1_g635.t1	n	n	n	n	n	n	n	n	n	n	n	n	n	n	y (ID=gene-CWI37_1795p0010)	n	n	n	n	n	n	n	n	n	n	n	n	n	n	n	n	n	n	y (ID=V_bombi_1_g635)	n	n
V_bombi_1_g679.t1	n	n	n	n	n	n	n	n	n	n	n	n	n	n	n	n	n	n	n	n	n	n	n	n	n	n	n	n	n	n	n	n	n	y (ID=V_bombi_1_g679)	n	n
V_bombi_1_g702.t1	n	n	n	n	n	n	n	n	n	n	n	n	n	n	n	n	n	n	y (ID=G9O61_00g002120)	n	n	n	n	y (ID=gene-NAPIS_ORF00321)	n	n	n	n	n	n	n	n	n	y (ID=V_bombi_1_g702)	n	n
V_bombi_1_g739.t1	n	n	n	n	n	n	n	n	n	n	n	n	n	n	n	n	n	n	y (ID=G9O61_00g002600)	n	n	n	y	y	n	n	n	n	n	n	n	n	n	y (ID=V_bombi_1_g739)	n	n
V_bombi_1_g752.t1	y	y	y (ID=CDIK_3267)	y (ID=gene-DMUE_2411)	y (ID=gene-EQH57_0081)	y	n	n	n	y (ID=EHP00_1912)	n	n	y (ID=gene-ENBRE01_2056)	y (ID=gene-CWI39_0187p0040)	y (ID=gene-CWI37_1505p0020)	y (ID=A0H76_693)	n	n	y	y	y (ID=gene-NEHOM01_1676)	y	y (ID=NGRA_3098)	y (ID=gene-NAPIS_ORF00105)	y	n	y (ID=gene-PAEPH01_2463)	y (ID=gene-PAPHI01_2686)	y (ID=M153_55420002)	y	n	y (ID=THOM_0953)	y	y (ID=V_bombi_1_g752)	n	n
V_bombi_1_g754.t1	n	n	n	n	n	n	n	n	n	n	n	n	n	n	n	n	n	n	n	n	n	n	n	n	n	n	n	n	n	n	n	n	n	y (ID=V_bombi_1_g754)	n	n
V_bombi_1_g770.t1	n	n	n	n	n	n	n	n	n	n	n	n	n	n	n	n	n	n	n	n	n	n	n	y (ID=gene-NAPIS_ORF01160)	n	n	n	n	n	n	n	n	n	y (ID=V_bombi_1_g770)	n	n
V_bombi_1_g779.t1	n	n	n	n	n	n	n	n	n	n	n	n	n	n	n	n	n	n	y (ID=G9O61_00g003120)	n	n	n	n	n	n	n	n	n	n	n	n	n	n	y (ID=V_bombi_1_g779)	n	n
V_bombi_1_g784.t1	n	n	n	n	n	n	n	n	n	n	n	n	n	n	n	n	n	n	n	n	n	n	n	n	n	n	n	n	n	n	n	n	n	y (ID=V_bombi_1_g784)	n	n
V_bombi_1_g785.t1	n	n	n	n	n	n	n	n	n	n	n	n	n	n	n	n	n	n	n	n	n	n	n	n	n	n	n	n	n	n	n	n	n	y (ID=V_bombi_1_g785)	n	n
V_bombi_1_g786.t1	n	n	n	n	n	n	n	n	n	n	n	n	n	n	n	n	n	n	n	n	n	n	n	n	n	n	n	n	n	n	n	n	n	y (ID=V_bombi_1_g786)	n	n
V_bombi_1_g819.t1	n	n	n	n	n	n	n	n	n	n	n	n	n	n	n	n	n	n	n	n	n	n	n	n	n	n	n	n	n	n	n	n	n	y (ID=V_bombi_1_g819)	n	n
V_bombi_1_g826.t1	n	n	n	n	n	n	n	n	n	n	n	n	n	n	n	n	n	n	y (ID=G9O61_00g015600)	n	n	n	y (ID=NGRA_1718)	n	n	n	n	n	n	n	n	n	n	y (ID=V_bombi_1_g826)	n	n
V_bombi_1_g831.t1	n	n	n	n	n	n	n	y (ID=ECU02_1330)	y (ID=EHEL_021260)	n	y (ID=Eint_021290)	y (ID=gene-EROM_021240)	n	n	n	n	n	n	y (ID=G9O61_00g015550)	n	n	n	y (ID=NGRA_2922)	y (ID=gene-NAPIS_ORF02300)	y (ID=gene-NBO_1316g0001)	y (ID=M896_021290)	n	n	n	n	n	n	n	y (ID=V_bombi_1_g831)	n	n
V_bombi_1_g845.t1	n	n	n	n	n	n	n	n	n	n	n	n	n	n	n	n	n	n	n	n	n	n	n	n	n	n	n	n	n	n	n	n	n	y (ID=V_bombi_1_g845)	n	n
V_bombi_1_g849.t1	n	n	n	n	n	n	n	n	n	n	n	n	n	n	n	n	n	n	n	n	n	n	n	n	n	n	n	n	n	n	n	n	n	y (ID=V_bombi_1_g849)	n	n
V_bombi_1_g861.t1	n	n	n	n	n	n	n	n	n	n	n	n	n	n	n	n	n	n	n	n	n	n	n	n	n	n	n	n	n	n	n	n	n	y (ID=V_bombi_1_g861)	n	n
V_bombi_1_g871.t1	n	n	n	n	n	n	n	n	n	n	n	n	n	n	n	n	n	n	n	n	n	n	n	n	n	n	n	n	n	n	n	n	n	y (ID=V_bombi_1_g871)	n	n
V_bombi_1_g891.t1	n	n	n	n	n	n	n	n	n	n	n	n	n	n	n	n	n	n	n	n	n	n	n	n	n	n	n	n	n	n	n	n	n	n	n	n
V_bombi_1_g907.t1	n	n	n	n	n	n	n	n	n	n	n	n	n	n	n	n	n	n	n	n	n	n	n	n	n	n	n	n	n	n	n	n	n	y (ID=V_bombi_1_g907)	n	n
V_bombi_1_g934.t1	n	n	n	n	n	n	n	n	n	n	n	n	n	n	n	n	n	n	n	n	n	n	n	n	n	n	n	n	n	n	n	n	n	y (ID=V_bombi_1_g934)	n	n
V_bombi_1_g943.t1	n	y (ID=H312_00569)	n	y (ID=gene-DMUE_1828)	n	y (ID=EDEG_00794)	n	y (ID=ECU11_1540)	y (ID=EHEL_111430)	n	y (ID=Eint_111430)	y (ID=gene-EROM_111430)	y (ID=gene-ENBRE01_0893)	y (ID=gene-CWI39_0991p0020)	y (ID=gene-CWI37_0811p0020)	y (ID=A0H76_971)	n	n	y (ID=G9O61_00g007190)	n	y (ID=gene-NEHOM01_1689)	n	y (ID=NGRA_0581)	y (ID=gene-NAPIS_ORF01706)	y (ID=gene-NBO_1320g0001)	n	y (ID=gene-PAEPH01_0216)	y (ID=gene-PAPHI01_0531)	y (ID=M153_2710002389)	y (ID=SLOPH_2309)	y (ID=TCON_1155)	y (ID=THOM_1847)	y (ID=TUBRATIS_19170)	y (ID=V_bombi_1_g943)	y (ID=VCUG_00811)	y (ID=VICG_01201)
V_bombi_1_g944.t1	n	n	n	n	n	n	n	n	n	n	n	n	n	n	n	n	n	n	n	n	n	n	n	n	n	n	n	n	n	n	n	n	n	y (ID=V_bombi_1_g944)	n	n
V_bombi_1_g955.t1	n	n	n	n	n	n	n	n	n	n	n	n	n	n	n	n	n	n	y (ID=G9O61_00g004020)	n	n	n	y (ID=NGRA_1732)	y	y (ID=gene-NBO_76g0012)	n	n	n	n	n	n	n	n	y (ID=V_bombi_1_g955)	n	n
V_bombi_1_g956.t1	n	n	n	n	n	n	n	n	n	n	n	n	n	n	n	n	n	n	y (ID=G9O61_00g005440)	n	n	n	n	n	n	n	n	n	n	n	n	n	n	y (ID=V_bombi_1_g956)	n	n
V_bombi_1_g957.t1	n	n	n	n	n	n	n	n	n	n	n	n	n	n	n	n	n	n	n	n	n	n	n	n	n	n	n	n	n	n	n	n	n	y (ID=V_bombi_1_g957)	n	n
V_bombi_1_g958.t1	n	n	n	n	n	n	n	n	n	n	n	n	n	n	n	n	n	n	n	n	n	n	n	n	n	n	n	n	n	n	n	n	n	y (ID=V_bombi_1_g958)	n	n
V_bombi_2_1000_t	n	n	n	n	n	n	n	n	n	n	n	n	n	n	y (ID=gene-CWI37_0503p0010)	n	n	n	y (ID=G9O61_00g006130)	n	n	n	y (ID=NGRA_2209)	y	n	n	n	n	n	n	n	n	n	y (ID=V_bombi_2_1000_g)	n	n
V_bombi_2_1015_t	y (ID=gene-A8A55_2378)	y (ID=H312_02240)	y (ID=CDIK_1395)	y (ID=gene-DMUE_2837)	y	y (ID=EDEG_01130)	y (ID=EBI_23798)	y (ID=ECU08_0720)	y (ID=EHEL_080680)	y (ID=EHP00_405)	y (ID=Eint_080670)	y (ID=gene-EROM_080680)	y (ID=gene-ENBRE01_2610)	y (ID=gene-CWI39_0587p0030)	y (ID=gene-CWI37_0224p0010)	y (ID=A0H76_2406)	y (ID=gene-DI09_32p190)	y (ID=NESG_01445)	y (ID=G9O61_00g005980)	y (ID=NEDG_02187)	y (ID=gene-NEHOM01_0276)	y (ID=gene-NEPG_01709)	y (ID=NGRA_0349)	y (ID=gene-NAPIS_ORF00398)	y (ID=gene-NBO_13g0058)	y (ID=M896_090710)	y (ID=gene-PAEPH01_1111)	y (ID=gene-PAPHI01_0030)	y (ID=M153_2100051307)	y (ID=SLOPH_1757)	y (ID=TCON_2132)	y (ID=THOM_0780)	y (ID=TUBRATIS_22780)	y (ID=V_bombi_2_1015_g)	y (ID=VCUG_00005)	y (ID=VICG_00165)
V_bombi_2_1057_t	n	n	n	n	n	n	n	n	n	n	n	n	n	n	n	n	n	n	n	n	n	n	n	n	n	n	n	n	n	n	n	n	n	y (ID=V_bombi_2_1057_g)	n	n
V_bombi_2_1149_t	n	n	n	n	n	n	n	n	n	n	n	n	n	n	n	n	n	n	n	n	n	n	n	n	n	n	n	n	n	n	n	n	n	y (ID=V_bombi_2_1149_g)	n	n
V_bombi_2_1179_t	n	n	n	n	n	n	n	n	n	n	n	n	n	n	n	n	n	n	n	n	n	n	n	n	n	n	n	n	n	n	n	n	n	y (ID=V_bombi_2_1179_g)	n	n
V_bombi_2_1189_t	n	n	n	n	n	n	n	n	n	n	n	n	n	n	n	n	n	n	n	n	n	n	n	n	n	n	n	n	n	n	n	n	n	y (ID=V_bombi_2_1189_g)	n	n
V_bombi_2_1246_t	n	n	n	n	n	n	n	n	n	n	n	n	n	n	n	n	n	n	n	n	n	n	n	n	n	n	n	n	n	n	n	n	n	y (ID=V_bombi_2_1246_g)	n	n
V_bombi_2_1253_t	n	n	n	n	n	n	n	n	n	n	n	n	n	n	n	n	n	n	y (ID=G9O61_00g022900)	n	n	n	n	n	n	n	n	n	n	n	n	n	n	y (ID=V_bombi_2_1253_g)	n	n
V_bombi_2_1257_t	n	n	n	n	n	n	n	n	n	n	n	n	n	n	n	n	n	n	n	n	n	n	n	n	n	n	n	n	n	n	n	n	n	y (ID=V_bombi_2_1257_g)	n	n
V_bombi_2_130_t	n	n	n	n	n	n	n	n	n	n	n	n	n	n	n	n	n	n	n	n	n	n	n	n	n	n	n	n	n	n	n	n	n	y (ID=V_bombi_2_130_g)	n	n
V_bombi_2_1330_t	n	n	n	n	n	n	n	n	n	n	n	n	n	n	n	n	n	n	n	n	n	n	n	n	n	n	n	n	n	n	n	n	n	y (ID=V_bombi_2_1330_g)	n	n
V_bombi_2_1381_t	n	n	n	n	n	n	n	n	n	n	n	n	n	n	n	n	n	n	n	n	n	n	n	n	n	n	n	n	n	n	n	n	n	y (ID=V_bombi_2_1381_g)	n	n
V_bombi_2_1389_t	n	n	n	n	n	n	n	n	n	n	n	n	n	n	n	n	n	n	n	n	n	n	n	n	n	n	n	n	n	n	n	n	n	y (ID=V_bombi_2_1389_g)	n	n
V_bombi_2_1390_t	n	n	n	n	n	n	n	n	n	n	n	n	n	n	n	n	n	n	n	n	n	n	n	n	n	n	n	n	n	n	n	n	n	y (ID=V_bombi_2_1390_g)	n	n
V_bombi_2_1399_t	n	n	n	n	n	n	n	n	n	n	n	n	n	n	n	n	n	n	n	n	n	n	n	n	n	n	n	n	n	n	n	n	n	y (ID=V_bombi_2_1399_g)	n	n
V_bombi_2_1445_t	n	n	n	n	n	n	n	y (ID=ECU09_1830)	y (ID=EHEL_091870)	n	y (ID=Eint_091870)	y (ID=gene-EROM_091860)	n	n	n	n	n	n	y (ID=G9O61_00g013990)	n	n	n	y (ID=NGRA_1976)	y (ID=gene-NAPIS_ORF01858)	y (ID=gene-NBO_24g0012)	n	n	n	n	n	n	n	n	y (ID=V_bombi_2_1445_g)	n	n
V_bombi_2_1448_t	n	n	n	n	n	n	n	n	n	n	n	n	n	n	n	n	n	n	y	n	n	n	n	n	n	n	n	n	n	n	n	n	n	y (ID=V_bombi_2_1448_g)	n	n
V_bombi_2_1461_t	n	n	n	n	n	n	n	n	n	n	n	n	n	y (ID=gene-CWI39_0811p0010)	y	n	y (ID=gene-DI09_556p10)	n	n	n	n	n	y (ID=NGRA_2259)	y (ID=gene-NAPIS_ORF00357)	y	n	y (ID=gene-PAEPH01_2452)	y (ID=gene-PAPHI01_2813)	n	n	y	n	n	y (ID=V_bombi_2_1461_g)	n	n
V_bombi_2_1569_t	n	n	n	n	n	y (ID=EDEG_01565)	n	n	n	n	n	n	n	n	n	n	n	n	n	n	n	n	n	y (ID=gene-NAPIS_ORF02107)	n	n	y (ID=gene-PAEPH01_1575)	n	n	n	n	y (ID=THOM_0517)	n	y (ID=V_bombi_2_1569_g)	n	n
V_bombi_2_1625_t	n	n	n	n	n	n	n	n	n	n	n	n	n	n	n	n	n	n	n	n	n	n	n	n	n	n	n	n	n	n	n	n	n	y (ID=V_bombi_2_1625_g)	n	n
V_bombi_2_1627_t	n	n	n	n	n	n	n	n	n	n	y (ID=Eint_100985)	n	n	n	n	n	n	n	y (ID=G9O61_00g020140)	n	n	n	y	y	y (ID=gene-NBO_404g0003)	n	n	n	n	n	n	n	n	y (ID=V_bombi_2_1627_g)	n	n
V_bombi_2_1634_t	n	n	n	n	n	n	n	n	n	n	n	n	n	n	n	n	n	n	y (ID=G9O61_00g020200)	n	n	n	y (ID=NGRA_0893)	y (ID=gene-NAPIS_ORF02598)	y (ID=gene-NBO_81g0011)	n	n	n	n	n	n	n	n	y (ID=V_bombi_2_1634_g)	n	n
V_bombi_2_1642_t	n	n	y	n	n	n	n	n	n	n	n	n	n	n	n	n	n	n	n	n	n	n	n	n	n	n	n	n	n	n	n	n	n	y (ID=V_bombi_2_1642_g)	n	n
V_bombi_2_1643_t	n	n	n	n	n	n	n	n	n	n	n	n	n	n	n	n	n	n	n	n	n	n	n	n	n	n	n	n	n	n	n	n	n	y (ID=V_bombi_2_1643_g)	n	n
V_bombi_2_1647_t	n	n	n	n	n	n	n	n	n	n	n	n	n	n	n	n	n	n	n	n	n	n	n	n	n	n	n	n	n	n	n	n	n	y (ID=V_bombi_2_1647_g)	n	n
V_bombi_2_1653_t	n	n	n	n	n	n	n	n	n	n	n	n	n	n	n	n	n	n	n	n	n	n	n	y (ID=gene-NAPIS_ORF01883)	n	n	n	n	n	n	n	n	n	y (ID=V_bombi_2_1653_g)	n	n
V_bombi_2_1655_t	n	n	n	n	n	n	n	n	n	n	n	n	n	n	n	n	n	n	n	n	n	n	n	n	n	n	n	n	n	n	n	n	n	y (ID=V_bombi_2_1655_g)	n	n
V_bombi_2_1746_t	n	n	n	n	n	n	n	n	n	n	n	n	n	n	n	n	n	n	n	n	n	n	n	n	n	n	n	n	n	n	n	n	n	y (ID=V_bombi_2_1746_g)	n	n
V_bombi_2_1748_t	n	n	n	n	n	n	n	n	n	n	n	n	n	n	n	n	n	n	n	n	n	n	n	n	n	n	n	n	n	n	n	n	n	y (ID=V_bombi_2_1748_g)	n	n
V_bombi_2_1761_t	n	n	n	n	n	n	n	n	n	n	n	n	n	n	n	n	n	n	y	n	n	n	n	y (ID=gene-NAPIS_ORF02692)	n	n	n	n	n	n	n	n	n	y (ID=V_bombi_1_g24)	n	n
V_bombi_2_1762_t	n	n	n	n	n	n	n	n	n	n	n	n	n	n	n	n	n	n	y	n	n	n	n	n	n	n	n	n	n	n	n	n	n	y (ID=V_bombi_2_1762_g)	n	n
V_bombi_2_1773_t	n	n	n	n	n	n	n	n	n	n	n	n	n	n	n	n	n	n	y (ID=G9O61_00g016440)	n	n	n	n	n	n	n	n	n	n	n	n	n	n	y (ID=V_bombi_2_1773_g)	n	n
V_bombi_2_1779_t	n	n	n	n	n	n	n	n	n	n	n	n	n	n	n	n	n	n	n	n	n	n	n	n	n	n	n	n	n	n	n	n	n	y (ID=V_bombi_2_1779_g)	n	n
V_bombi_2_1785_t	n	n	n	n	n	n	n	n	n	n	n	n	n	n	n	n	n	n	n	n	n	n	n	n	n	n	n	n	n	n	n	n	n	y (ID=V_bombi_2_1785_g)	n	n
V_bombi_2_1803_t	n	n	n	n	n	n	n	n	n	n	n	n	n	n	n	n	n	n	n	n	n	n	n	n	n	n	n	n	n	n	n	n	n	y (ID=V_bombi_2_1803_g)	n	n
V_bombi_2_182_t	n	n	n	n	n	n	n	n	n	n	n	n	n	n	n	n	n	n	y (ID=G9O61_00g002090)	n	n	n	y	y	y	n	n	n	n	n	n	n	n	y (ID=V_bombi_2_182_g)	n	n
V_bombi_2_1851_t	n	n	n	n	n	n	n	n	n	n	n	n	n	n	n	n	n	n	n	n	n	n	n	n	n	n	n	n	n	n	n	n	n	y (ID=V_bombi_2_1851_g)	n	n
V_bombi_2_1860_t	y (ID=gene-A8A55_0046)	y (ID=H312_03113)	y (ID=CDIK_0175)	y (ID=gene-DMUE_1326)	n	y (ID=EDEG_00008)	y (ID=EBI_27499)	y (ID=ECU09_0970)	y (ID=EHEL_090950)	y (ID=EHP00_999)	y (ID=Eint_090940)	y (ID=gene-EROM_091380)	y (ID=gene-ENBRE01_1804)	y (ID=gene-CWI39_1745p0010)	y (ID=gene-CWI37_0268p0030)	y (ID=A0H76_42)	n	n	y (ID=G9O61_00g008340)	n	n	n	y (ID=NGRA_0872)	y (ID=gene-NAPIS_ORF02349)	y (ID=gene-NBO_552g0003)	n	y (ID=gene-PAEPH01_0300)	y (ID=gene-PAPHI01_0949)	y (ID=M153_220008492)	y (ID=SLOPH_440)	y (ID=TCON_0248)	y (ID=THOM_1376)	y (ID=TUBRATIS_26010)	y (ID=V_bombi_2_1860_g)	y (ID=VCUG_00206)	y (ID=VICG_01265)
V_bombi_2_1881_t	n	n	n	n	n	n	n	n	n	n	n	n	n	n	n	n	n	n	n	n	n	n	n	n	n	n	n	n	n	n	n	n	n	y (ID=V_bombi_2_1881_g)	n	n
V_bombi_2_1882_t	n	n	n	n	n	n	n	n	n	n	n	n	n	n	n	n	n	n	n	n	n	n	n	n	n	n	n	n	n	n	n	n	n	y (ID=V_bombi_2_1882_g)	n	n
V_bombi_2_1888_t	n	n	n	n	n	n	n	n	n	n	n	n	n	n	n	n	n	n	n	n	n	n	n	n	n	n	n	n	n	n	n	n	n	y (ID=V_bombi_2_1888_g)	n	n
V_bombi_2_1906_t	n	n	n	n	n	n	n	n	n	n	n	n	n	n	n	n	n	n	n	n	n	n	n	n	n	n	n	n	n	n	n	n	n	y (ID=V_bombi_2_1906_g)	n	n
V_bombi_2_1933_t	n	n	n	y (ID=gene-DMUE_1422)	n	y (ID=EDEG_01925)	n	n	n	n	n	n	n	n	n	n	n	n	y	n	n	n	y (ID=NGRA_0801)	n	y	n	n	n	n	n	n	y	n	y (ID=V_bombi_2_1933_g)	y	n
V_bombi_2_1942_t	n	n	n	n	n	n	n	n	n	n	n	n	n	n	n	n	n	n	n	n	n	n	n	n	n	n	n	n	n	n	n	n	n	y (ID=V_bombi_2_1942_g)	n	n
V_bombi_2_1944_t	n	n	y (ID=CDIK_3652)	n	n	n	n	n	n	n	n	n	y (ID=gene-ENBRE01_3435)	n	n	n	n	n	n	n	n	n	n	n	n	n	n	n	n	n	n	n	n	y (ID=V_bombi_2_1944_g)	n	n
V_bombi_2_2061_t	n	y	y (ID=CDIK_2499)	n	n	n	n	n	n	y (ID=EHP00_2092)	n	n	y (ID=gene-ENBRE01_2289)	n	n	y (ID=A0H76_175)	n	n	y	n	n	n	y	n	y	n	n	y (ID=gene-PAPHI01_2777)	y	n	y (ID=TCON_2764)	n	n	y (ID=V_bombi_2_2061_g)	n	n
V_bombi_2_2103_t	n	n	n	n	n	n	n	n	n	n	n	n	n	n	n	n	n	n	y	n	n	n	n	y (ID=gene-NAPIS_ORF00250)	n	n	n	n	n	n	n	n	n	y (ID=V_bombi_2_2103_g)	n	n
V_bombi_2_2104_t	n	n	n	n	n	n	n	n	n	n	n	n	n	n	n	n	n	n	y (ID=G9O61_00g006620)	n	n	n	n	y	n	n	n	n	n	n	n	n	n	y (ID=V_bombi_2_2104_g)	n	n
V_bombi_2_2133_t	n	n	y (ID=CDIK_2650)	n	n	n	n	n	n	n	n	n	n	n	n	n	n	n	n	n	n	n	n	n	n	n	n	n	n	n	n	n	n	y (ID=V_bombi_2_2133_g)	n	n
V_bombi_2_2144_t	n	n	n	n	n	n	n	n	n	n	n	n	n	n	n	n	n	n	y (ID=G9O61_00g006990)	n	n	n	y (ID=NGRA_1475)	n	y (ID=gene-NBO_16g0014)	n	n	n	n	n	n	n	n	y (ID=V_bombi_2_2144_g)	n	n
V_bombi_2_2151_t	n	n	n	n	n	n	n	n	n	n	n	n	n	n	n	n	n	n	n	n	n	n	n	n	n	n	n	n	n	n	n	n	n	y (ID=V_bombi_2_2151_g)	n	n
V_bombi_2_2158_t	n	n	n	n	n	n	n	y (ID=ECU07_0580)	n	n	y (ID=Eint_070520)	n	n	n	n	n	n	n	y (ID=G9O61_00g001150)	n	n	n	y (ID=NGRA_1083)	y (ID=gene-NAPIS_ORF01710)	n	n	n	n	n	n	n	n	n	y (ID=V_bombi_2_2158_g)	n	n
V_bombi_2_2160_t	n	n	y (ID=CDIK_0903)	y (ID=gene-DMUE_0390)	n	n	n	n	n	n	n	n	n	n	n	n	n	n	y	n	n	n	y (ID=NGRA_1282)	n	y (ID=gene-NBO_34g0022)	n	y (ID=gene-PAEPH01_1369)	n	n	n	n	n	n	y (ID=V_bombi_2_2160_g)	n	n
V_bombi_2_2273_t	n	n	n	n	n	n	n	n	n	n	n	n	n	n	n	n	n	n	n	n	n	n	n	y	n	n	n	n	n	n	n	n	n	y (ID=V_bombi_2_2273_g)	n	n
V_bombi_2_2274_t	n	n	n	n	n	n	n	n	n	n	n	n	n	n	n	n	n	n	n	n	n	n	n	n	n	n	n	n	n	n	n	n	n	y (ID=V_bombi_2_2274_g)	n	n
V_bombi_2_2281_t	n	n	n	n	n	n	n	n	n	n	n	n	n	n	n	n	n	n	y (ID=G9O61_00g008200)	n	n	n	n	n	n	n	n	n	n	n	n	n	n	y (ID=V_bombi_2_2281_g)	n	n
V_bombi_2_269_t	n	n	n	n	n	n	n	n	n	n	n	n	n	n	n	n	n	n	y	n	n	n	n	n	n	n	n	n	n	n	n	n	n	y (ID=V_bombi_2_269_g)	n	n
V_bombi_2_274_t	n	n	n	n	n	n	n	n	n	n	n	n	n	n	n	n	n	n	n	n	n	n	n	n	n	n	n	n	n	n	n	n	n	y (ID=V_bombi_2_274_g)	n	n
V_bombi_2_277_t	n	n	n	n	n	n	n	n	n	n	n	n	n	n	n	n	n	n	y (ID=G9O61_00g014430)	n	n	n	y (ID=NGRA_1437)	y	n	n	n	n	n	n	n	n	n	y (ID=V_bombi_2_277_g)	n	n
V_bombi_2_283_t	n	n	n	n	n	n	n	y (ID=ECU08_1190)	y (ID=EHEL_081190)	n	y (ID=Eint_081190)	y (ID=gene-EROM_081200)	n	y (ID=gene-CWI39_3630p0010)	y (ID=gene-CWI37_0181p0020)	n	n	n	y (ID=G9O61_00g017450)	n	n	n	y (ID=NGRA_1352)	y (ID=gene-NAPIS_ORF00387)	n	y (ID=M896_091210)	n	n	n	n	y (ID=TCON_1717)	n	n	y (ID=V_bombi_2_283_g)	n	n
V_bombi_2_29_t	n	n	n	n	n	n	n	n	n	n	n	n	n	n	n	n	n	n	y (ID=G9O61_00g012030)	n	n	n	n	n	n	n	n	n	n	n	n	n	n	y (ID=V_bombi_2_29_g)	n	n
V_bombi_2_313_t	n	n	n	n	n	n	n	n	n	n	n	n	n	n	n	n	n	n	n	n	n	n	n	n	n	n	n	n	n	n	n	n	n	y (ID=V_bombi_2_313_g)	n	n
V_bombi_2_354_t	n	n	n	n	n	n	n	n	n	n	n	n	n	n	n	n	n	n	n	n	n	n	n	n	n	n	n	n	n	n	n	n	n	y (ID=V_bombi_2_354_g)	n	n
V_bombi_2_357_t	n	n	n	n	n	n	n	n	n	n	n	n	n	n	n	n	n	n	n	n	n	n	n	n	n	n	n	n	n	n	n	n	n	y (ID=V_bombi_2_357_g)	n	n
V_bombi_2_436_t	n	n	n	n	n	n	n	n	n	n	n	n	n	n	n	n	n	n	n	n	n	n	n	n	n	n	n	n	n	n	n	n	n	y (ID=V_bombi_2_436_g)	n	n
V_bombi_2_492_t	n	n	n	n	n	n	n	n	n	n	n	n	n	n	n	n	n	n	y (ID=G9O61_00g010880)	n	n	n	n	n	n	n	n	n	n	n	n	n	n	y (ID=V_bombi_2_492_g)	n	n
V_bombi_2_4_t	n	n	n	n	n	n	n	n	n	n	n	n	n	n	n	n	n	n	n	n	n	n	n	n	n	n	n	n	n	n	n	n	n	y (ID=V_bombi_2_4_g)	n	n
V_bombi_2_500_t	n	n	n	n	n	n	n	n	n	n	n	n	n	n	n	n	n	n	n	n	n	n	n	n	n	n	n	n	n	n	n	n	n	y (ID=V_bombi_2_500_g)	n	n
V_bombi_2_501_t	n	n	n	n	n	n	n	n	n	n	n	n	n	n	n	n	n	n	n	n	n	n	n	n	n	n	n	n	n	n	n	n	n	y (ID=V_bombi_2_501_g)	n	n
V_bombi_2_502_t	n	n	n	n	n	n	n	n	n	n	n	n	n	n	n	n	n	n	n	n	n	n	n	n	n	n	n	n	n	n	n	n	n	y (ID=V_bombi_2_502_g)	n	n
V_bombi_2_585_t	y (ID=gene-A8A55_2080)	y (ID=H312_03010)	y (ID=CDIK_0076)	y (ID=gene-DMUE_2960)	y (ID=gene-EQH57_0390)	y (ID=EDEG_00028)	y (ID=EBI_22678)	y (ID=ECU10_1520)	y (ID=EHEL_101550)	y (ID=EHP00_1461)	y (ID=Eint_101480)	y (ID=gene-EROM_101420)	y (ID=gene-ENBRE01_1316)	y (ID=gene-CWI39_0372p0010)	y (ID=gene-CWI37_1454p0010)	y (ID=A0H76_2301)	y (ID=gene-DI09_229p20)	y (ID=NESG_01751)	y (ID=G9O61_00g021290)	y (ID=NEDG_00990)	y (ID=gene-NEHOM01_1840)	y (ID=gene-NEPG_02138)	y (ID=NGRA_1691)	y (ID=gene-NAPIS_ORF00853)	y (ID=gene-NBO_7g0023)	y (ID=M896_090040)	y (ID=gene-PAEPH01_2015)	y (ID=gene-PAPHI01_0191)	y (ID=M153_7890002214)	y (ID=SLOPH_90)	y (ID=TCON_0781)	y (ID=THOM_1710)	y (ID=TUBRATIS_14390)	y (ID=V_bombi_2_585_g)	y (ID=VCUG_01048)	y (ID=VICG_00932)
V_bombi_2_595_t	n	n	n	n	n	n	n	n	n	n	n	n	n	n	n	n	n	n	y	n	n	n	n	y	n	n	n	n	n	n	n	n	n	y (ID=V_bombi_2_595_g)	n	n
V_bombi_2_633_t	n	n	n	n	n	n	n	n	n	n	n	n	n	n	n	n	n	n	n	n	n	n	n	y	n	n	n	n	n	n	n	n	n	y (ID=V_bombi_2_633_g)	n	n
V_bombi_2_693_t	n	n	n	n	n	n	n	n	n	n	n	n	n	n	n	n	n	n	n	n	n	n	n	n	n	n	n	n	n	n	n	n	n	y (ID=V_bombi_2_693_g)	n	n
V_bombi_2_724_t	n	n	n	n	n	n	n	n	n	n	n	n	n	n	n	n	n	n	n	n	n	n	n	n	n	n	n	n	n	n	n	n	n	y (ID=V_bombi_2_724_g)	n	n
V_bombi_2_805_t	n	n	n	n	n	n	n	n	n	n	n	n	n	n	n	n	n	n	n	n	n	n	n	n	n	n	n	n	n	n	n	n	n	y (ID=V_bombi_2_805_g)	n	n
V_bombi_2_869_t	n	n	n	n	n	n	n	n	n	n	n	n	n	n	n	y (ID=A0H76_1208)	n	n	n	n	n	n	n	n	n	n	n	n	n	n	n	n	n	y (ID=V_bombi_2_869_g)	n	n
