# Supplementary material for: Revealing the genome of the microsporidian Vairimorpha bombi, a potential driver of bumble bee declines in North America
Source: G3 (Bethesda). 2024 Feb 9;14(4):jkae029. doi: 10.1093/g3journal/jkae029 (PMC10989860; doi:10.1093/g3journal/jkae029)
Supplement: jkae029_Supplementary_Data [file jkae029_supplementary_data.zip › Table_S4_G3-2024-404828.xlsx]

## Sheet: Sheet1
Genome assembly	Genbank Accession	Number of genes	Number of secreted genes (SigP4)	Number of unique genes	Unique and secreted genes	Unique and secreted genes (%)	Enrichment test	p-value	Enriched
Amphiamblys sp. WSBS2006	GCA 001875675.1	3695	315	1416	136	43.1746	phyper(136,315,3695,1416,lower.tail=FALSE)	0.00108163	*
Anncaliia algerae PRA339	GCA 000385875.2	3661	268	1167	123	45.8955	phyper(123,268,3661,1167,lower.tail=FALSE)	2.20713e-09	*
Cucumispora dikerogammari Dv6	GCA 014805705.1	4599	155	1665	59	38.0645	phyper(59,155,4599,1665,lower.tail=FALSE)	0.185607
Dictyocoela muelleri Ou54	GCA 016256075.1	6442	142	2716	56	39.4366	phyper(56,142,6442,2716,lower.tail=FALSE)	0.63817
Dictyocoela roeselum Ou19	GCA 016255985.1	1201	11	321	5	45.4545	phyper(5,11,1201,321,lower.tail=FALSE)	0.0440893
Edhazardia aedis USNM41457	GCA 000230595.3	4262	375	2381	265	70.6667	phyper(265,375,4262,2381,lower.tail=FALSE)	7.11754e-16	*
Encephalitozoon cuniculi GB-M1	GCA 000091225.2	2126	109	44	8	7.33945	phyper(8,109,2126,44,lower.tail=FALSE)	0.000189203	*
Encephalitozoon hellem ATCC50504	GCA 000277815.3	2006	99	41	11	11.1111	phyper(11,99,2006,41,lower.tail=FALSE)	1.52841e-07	*
Encephalitozoon intestinalis ATCC50506	GCA 000146465.1	2011	94	77	9	9.57447	phyper(9,94,2011,77,lower.tail=FALSE)	0.00177838	*
Encephalitozoon romaleae SJ-2008	GCA 000280035.2	1883	67	28	4	5.97015	phyper(4,67,1883,28,lower.tail=FALSE)	0.00219175	*
Enterocytozoon bieneusi H348	GCA 000209485.1	3806	94	929	44	46.8085	phyper(44,94,3806,929,lower.tail=FALSE)	2.28962e-07	*
Enterocytozoon hepatopenaei TH1	GCA 002081675.1	2536	235	996	152	64.6809	phyper(152,235,2536,996,lower.tail=FALSE)	1.94134e-21	*
Enteropsectra breve JUm2551	GCA 024243835.1	3531	345	865	116	33.6232	phyper(116,345,3531,865,lower.tail=FALSE)	1.46718e-07	*
Hamiltosporidium magnivora IL-BN-2	GCA 004325035.1	4180	330	883	40	12.1212	phyper(40,330,4180,883,lower.tail=FALSE)	0.999866
Hamiltosporidium tvaerminnensis Fi-OER-3-3	GCA 004325045.1	4121	329	755	36	10.9422	phyper(36,329,4121,755,lower.tail=FALSE)	0.998974
Hepatospora eriocheir canceri	GCA 002087875.1	3058	192	1232	114	59.375	phyper(114,192,3058,1232,lower.tail=FALSE)	1.6642e-10	*
Mitosporidium daphniae UGP3	GCA 000760515.2	3300	198	2160	135	68.1818	phyper(135,198,3300,2160,lower.tail=FALSE)	0.0221545
Nematocida ausubeli ERTm6	GCA 000738915.1	2493	211	371	50	23.6967	phyper(50,211,2493,371,lower.tail=FALSE)	1.43079e-05	*
Nematocida displodere JUm2807	GCA 001642395.1	2278	225	430	84	37.3333	phyper(84,225,2278,430,lower.tail=FALSE)	5.4842e-15	*
Nematocida homosporus JUm1504	GCA 024244095.1	2544	290	581	120	41.3793	phyper(120,290,2544,581,lower.tail=FALSE)	1.92027e-18	*
Nematocida parisii ERTm1	GCA 000250985.1	2724	197	569	58	29.4416	phyper(58,197,2724,569,lower.tail=FALSE)	0.000172656
Nosema bombycis CQ1	GCA 000383075.1	4468	431	1133	103	23.8979	phyper(103,431,4468,1133,lower.tail=FALSE)	0.321289
Nosema granulosis Ou3-Ou53	GCA 015832245.1	3639	258	917	125	48.4496	phyper(125,258,3639,917,lower.tail=FALSE)	3.2508e-20	*
Ordospora colligata OC4	GCA 000803265.1	1879	81	144	20	24.6914	phyper(20,81,1879,144,lower.tail=FALSE)	1.14603e-07	*
Pancytospora epiphaga JUm1396	GCA 024243955.1	2966	179	648	47	26.257	phyper(47,179,2966,648,lower.tail=FALSE)	0.0240411
Pancytospora philotis JUm1505	GCA 023647555.1	2836	516	478	127	24.6124	phyper(127,516,2836,478,lower.tail=FALSE)	2.0852e-12	*
Pseudoloma neurophilia MK1	GCA 001432165.1	3645	199	1626	113	56.7839	phyper(113,199,3645,1626,lower.tail=FALSE)	8.92328e-06	*
Spraguea lophii 42 110	GCA 000430065.1	2596	190	1031	78	41.0526	phyper(78,190,2596,1031,lower.tail=FALSE)	0.101814
Thelohania contejeani T1	GCA 014805555.1	2865	168	828	72	42.8571	phyper(72,168,2865,828,lower.tail=FALSE)	2.61291e-06	*
Trachipleistophora hominis	GCA 000316135.1	3253	204	1011	78	38.2353	phyper(78,204,3253,1011,lower.tail=FALSE)	0.00171925	*
Tubulinosema ratisbonensis Franzen	GCA 004000155.1	3082	250	757	119	47.6	phyper(119,250,3082,757,lower.tail=FALSE)	4.20874e-20	*
Vairimorpha apis BRL 01	GCA 000447185.1	2764	132	707	61	46.2121	phyper(61,132,2764,707,lower.tail=FALSE)	6.41802e-09	*
Vairimorpha bombi VR1	N/A	2049	95	265	51	53.6842	phyper(51,95,2049,265,lower.tail=FALSE)	1.17115e-24	*
Vairimorpha ceranae BRL	GCA 004919615.1	2294	173	361	59	34.104	phyper(59,173,2294,361,lower.tail=FALSE)	4.91806e-12	*
Vavraia culicis floridensis	GCA 000192795.1	2825	237	548	74	31.2236	phyper(74,237,2825,548,lower.tail=FALSE)	5.97289e-08	*
Vittaforma corneae ATCC 50505	GCA 000231115.1	2293	136	568	66	48.5294	phyper(66,136,2293,568,lower.tail=FALSE)	1.01003e-11	*
