# Supplementary material for: Revealing the genome of the microsporidian Vairimorpha bombi, a potential driver of bumble bee declines in North America
Source: G3 (Bethesda). 2024 Feb 9;14(4):jkae029. doi: 10.1093/g3journal/jkae029 (PMC10989860; doi:10.1093/g3journal/jkae029)
Supplement: jkae029_Supplementary_Data [file jkae029_supplementary_data.zip › Table_S5_G3-2024-404828.xls]

## Sheet: Sheet1
Protein	Subcellular location	Function domain	GenBank ID	Ortholog in V. bombi	Notes
HSWP1	Endospore	mobidb-lite HBM, PF14239, RRXRR Domain of unknown function (DUF4770)	G9061_00g010360	Y (V_bombi_1_g733.t1)	Unique to V. ceranae and V. bombi
HSWP2		Pentapeptide repeats	G9061_00g004470	Y (V_bombi_1_g412.t1)	Unique to V. ceranae and V. bombi
HSWP3		Signal-pep	G9061_00g006590	Y (V_bombi_1_g901.t1)	Unique to V. ceranae, V. bombi and V. apis
HSWP4		Transmembrane	G9061_00g007610	N	Unique to V. ceranae
HSWP7	Exospore, endospore and polar tube	SCOP domain d1ktba1	G9061_00g011170	N	Found in 27/36 species
HSWP9	Exospore, endospore and polar tube	Transmembrane helix region (TMHMM)	G9061_00g017340	Y (V_bombi_1_g1331.t1)	Found in 10/36 species
HSWP12	Exospore and endospore	BAR/IMD domain	G9061_00g008430	Y (V_bombi_1_g1838.t1)	Found in 27/36 species
spore wall protein precursor		Signal-pep	G9061_00g009010	N	Unique to V. ceranae, V. bombycis, V. apis and N. granulosis
NcPTP1		Methylene-tetrahydrofolate reductase C terminal	G9061_00g021140	N/A	Not found
NcPTP2			G9061_00g021150	N/A	Not found
NcPTP3				N/A	No GenBank ID
NcPTP4			G9061_00g019220	N/A	Not found
NcPTP5			G9061_00g019230	N/A	Not found
